# Supplementary material for: Synergy between c-di-GMP and Quorum-Sensing Signaling in Vibrio cholerae Biofilm Morphogenesis
Source: J Bacteriol. 2022 Sep 26;204(10):e00249-22. doi: 10.1128/jb.00249-22 (PMC9578409; doi:10.1128/jb.00249-22)
Supplement: Supplemental file 2 — Data Set S1 (RNAseq raw data). Download jb.00249-22-s0002.xlsx, XLSX file, 1.6 MB [file jb.00249-22-s0002.xlsx]

## Sheet: AI2.vs.Untreated
Locustag	Gene	Description	FeatureType	logFC	PValue	FDR	499-untreated-rep1	499-untreated-rep2	499-untreated-rep3	499-AI2-rep1	499-AI2-rep2	499-AI2-rep3
VC_0001	NA	hypothetical protein	CDS	0.0461185	0.863573	0.903404	2.85079	2.47589	2.22748	3.27065	2.57067	2.05895
VC_0002	NA	mioC protein	CDS	-0.127639	0.441173	0.543349	170.372	155.84	107.142	160.671	127.384	108.85
VC_0003	NA	thiophene and furan oxidation protein ThdF	CDS	-0.67367	1.65e-06	1.12e-05	376.005	339.763	354.763	230.99	215.734	224.426
VC_0004	NA	inner membrane protein, 60 kDa	CDS	0.30216	0.0600553	0.105167	726.427	610.554	502.222	663.328	789.603	814.659
VC_0005	NA	conserved hypothetical protein	CDS	0.313523	0.229929	0.322054	48.8386	46.6882	20.7155	56.2143	43.5662	44.8852
VC_0006	NA	ribonuclease P protein component	CDS	0.0663901	0.716152	0.792034	111.031	93.2349	80.412	85.8545	98.971	113.105
VC_0007	NA	ribosomal protein L34	CDS	0.317523	0.508988	0.60991	110.431	134.901	58.8797	212.286	87.4029	80.2305
VC_0008	NA	amino acid ABC transporter, ATP-binding protein	CDS	-1.35484	8.11e-05	0.00034713	94.9764	56.521	63.8544	25.2453	23.0008	35.8258
VC_0009	NA	amino acid ABC transproter, permease protein	CDS	-0.931914	0.00071305	0.00232542	87.4743	45.7686	38.5354	30.2535	24.2861	35.4826
VC_0010	NA	amino acid ABC transporter, periplasmic amino acid-binding portion	CDS	-1.2458	0.00089797	0.00283393	458.227	170.341	144.489	121.014	86.2529	118.802
VC_0011	NA	hypothetical protein	CDS	-1.08461	0.00059393	0.00198066	11.9283	13.582	11.8799	7.56338	4.46486	5.76507
VC_0012	NA	chromosomal DNA replication initiator DnaA	CDS	0.0581704	0.674416	0.755483	457.477	448.914	585.455	436.734	603.364	512.954
VC_0013	NA	DNA polymerase III, beta chain	CDS	-0.0734839	0.511219	0.611379	340.82	313.023	409.113	294.665	382.489	332.864
VC_0014	NA	recF protein	CDS	0.387196	0.00162011	0.00466257	164.746	168.007	142.039	225.675	211.81	183.59
VC_0015	NA	DNA gyrase, subunit B	CDS	0.391495	0.00297883	0.007926	893.648	768.233	905.173	927.127	1245.97	1194.06
VC_0016	NA	hypothetical protein	CDS	0.60763	7.63e-05	0.0003297	41.9367	44.849	51.6032	64.0843	78.0673	68.6317
VC_0017	NA	hypothetical protein	CDS	1.55447	3.39e-05	0.00016337	1.20033	2.54663	2.00473	5.62143	6.15609	5.21601
VC_0018	NA	16 kDa heat shock protein A	CDS	-0.642251	0.00248259	0.00669553	84.3985	91.8201	77.3677	73.4874	46.1368	43.238
VC_0019	NA	valine-pyruvate aminotransferase	CDS	-0.481243	0.00347074	0.00908716	381.406	372.091	412.603	289.146	274.589	271.644
VC_0020	NA	glycyl-tRNA synthetase, beta chain	CDS	-0.154271	0.329821	0.432493	894.999	745.667	1151.98	735.794	809.492	964.002
VC_0021	NA	glycyl-tRNA synthetase, alpha chain	CDS	0.0349598	0.760204	0.828413	521.77	447.004	476.235	462.592	488.361	529.425
VC_0022	NA	conserved hypothetical protein	CDS	-0.773779	0.00387377	0.0100088	112.456	111.486	65.4136	74.7139	40.2514	54.6309
VC_0023	NA	NADH dehydrogenase subunit II-related protein	CDS	1.62614	0.00093831	0.00293661	12.3784	14.8553	10.6919	61.1202	32.6746	23.9525
VC_0024	NA	conserved hypothetical protein	CDS	0.307491	0.116023	0.183156	19.4304	24.9004	14.4786	27.8005	24.2861	20.8641
VC_0025	NA	hypothetical protein	CDS	0.452554	0.373275	0.477047	47.4132	43.3634	35.1199	71.7499	42.5514	58.2684
VC_0026	NA	zinc-binding alcohol dehydrogenase	CDS	0.255508	0.0885258	0.14653	299.258	284.727	330.112	310.916	445.065	335.06
VC_0027	NA	threonine dehydratase	CDS	-0.212489	0.296758	0.397472	379.756	302.837	475.641	333.913	343.997	321.677
VC_0028	NA	dihydroxy-acid dehydratase	CDS	-0.310346	0.173869	0.25571	630.475	510.458	856.391	479.457	570.081	561.065
VC_0029	NA	branched-chain amino acid amiotransferase	CDS	-0.125752	0.516116	0.615818	449.075	330.708	525.091	383.075	401.566	411.241
VC_0030	NA	acetolactate synthase II, small subunit	CDS	0.0933417	0.645998	0.731704	50.8641	42.656	34.3774	48.7531	43.3632	44.4047
VC_0031	NA	acetolactate synthase II, large subunit	CDS	-0.259072	0.17001	0.250524	387.033	303.685	543.059	305.703	347.447	377.681
VC_0032	NA	ComM-related protein	CDS	-0.727688	0.00234658	0.00639281	13.7288	9.83282	19.5276	10.0164	7.57672	8.51034
VC_0033	NA	conserved hypothetical protein	CDS	-0.454149	0.0139033	0.0300321	30.1584	26.8811	36.9761	20.5438	23.9479	24.0211
VC_0034	NA	thiol:disulfide interchange protein	CDS	0.0949022	0.617246	0.705933	228.664	242.142	195.201	240.086	250.235	220.994
VC_0035	NA	conserved hypothetical protein	CDS	-0.121906	0.495925	0.598064	131.737	122.663	86.2776	128.169	90.3795	94.7804
VC_0036	NA	FixG-related protein	CDS	0.922145	1.2e-06	8.45e-06	122.359	111.698	101.128	224.448	229.669	181.119
VC_0037	NA	conserved hypothetical protein	CDS	-0.340644	0.115569	0.182553	148.841	143.106	95.5588	131.235	88.9589	86.1328
VC_0038	NA	hypothetical protein	CDS	0.100643	0.52742	0.626612	531.898	624.419	501.48	620.912	656.469	500.257
VC_0039	NA	SpoOM-related protein	CDS	-0.48166	0.00522438	0.0129495	125.66	127.685	209.086	109.26	113.854	108.026
VC_0040	NA	hemolysin, putative	CDS	-1.43966	7.74e-05	0.00033358	130.686	131.717	336.201	68.2748	75.3614	76.9362
VC_0041	NA	conserved hypothetical protein	CDS	-0.225479	0.137886	0.211635	112.531	99.8137	143.747	97.915	107.765	98.8297
VC_0042	NA	potassium uptake protein TrkH	CDS	-0.087131	0.452399	0.554815	135.563	136.74	144.415	119.992	145.784	126.42
VC_0043	NA	potassium uptake protein TrkA	CDS	-0.0398059	0.716219	0.792034	245.693	215.615	213.392	205.233	228.384	222.641
VC_0044	NA	sun protein	CDS	-0.166681	0.119624	0.18813	292.356	257.846	239.825	229.865	234.27	239.662
VC_0045	NA	methionyl-tRNA formyltransferase	CDS	-0.358849	0.0011649	0.00350308	232.115	211.512	217.328	155.458	166.079	193.747
VC_0046	NA	polypeptide deformylase	CDS	-0.724327	1.01e-05	5.56e-05	443.523	451.602	470.443	311.529	288.186	226.965
VC_0047	NA	conserved hypothetical protein	CDS	0.00504346	0.976348	0.982612	28.5829	26.7396	43.8071	30.1513	35.2453	33.9727
VC_0048	NA	smf protein	CDS	-0.60739	0.00086035	0.00275442	78.0967	92.7397	72.393	62.0401	47.5575	50.2384
VC_0049	NA	smg protein	CDS	-1.19952	1.63e-07	1.45e-06	652.081	627.39	764.173	287.919	294.883	306.99
VC_0050	NA	DNA topoisomerase I-related protein	CDS	-1.11386	8.39e-07	6.18e-06	169.097	170.695	138.104	67.7638	72.6554	80.2991
VC_0051	NA	phosphoribosylaminoimidazole carboxylase, ATPase subunit	CDS	-0.0563647	0.789846	0.850496	267.974	160.155	292.171	222.915	237.179	232.524
VC_0052	NA	phosphoribosylaminoimidazole carboxylase, catalytic subunit	CDS	-0.149358	0.535084	0.633519	170.297	106.039	213.467	117.641	161.614	162.108
VC_0053	NA	hypothetical protein	CDS	-1.35604	0.00957723	0.0219066	1.57544	0.778137	1.18799	0.204416	0.676493	0.41179
VC_0054	NA	Sua5/YciO/YrdC family protein	CDS	-0.678653	0.00031593	0.00115873	62.3423	57.5821	67.5668	40.1677	39.4396	37.5416
VC_0055	NA	coproporphyrinogen III oxidase, aerobic	CDS	-0.283266	0.0496982	0.0896998	109.53	95.9938	94.5193	84.4236	87.0647	75.0831
VC_0056	NA	shikimate 5-dehydrogenase	CDS	-0.453641	0.00128502	0.00381854	133.162	139.499	134.465	106.705	104.248	86.4074
VC_0057	NA	conserved hypothetical protein	CDS	-0.330486	0.0243548	0.0489043	32.8591	35.865	32.7439	27.9027	29.901	22.923
VC_0058	NA	carbonic anhydrase, family 3	CDS	-0.140692	0.250368	0.344657	100.903	97.9037	106.102	82.0728	112.974	81.3973
VC_0059	NA	hypothetical protein	CDS	0.422278	0.179442	0.262369	327.991	404.702	242.127	603.435	407.114	296.215
VC_0060	NA	crcB protein	CDS	-0.502616	0.135008	0.207896	52.1395	70.7397	42.8418	67.3549	27.3303	23.0603
VC_0061	NA	thiamin biosynthesis protein ThiC	CDS	-1.22414	2.44e-06	1.58e-05	719.375	719.847	661.561	299.571	224.528	375.141
VC_0062	NA	thiamin-phosphate pyrophosphorylase	CDS	-1.2698	9.86e-07	7.03e-06	407.963	419.062	379.933	171.402	122.175	206.993
VC_0063	NA	thiF protein	CDS	-1.55232	8.82e-08	8.43e-07	283.204	265.981	335.904	99.346	74.6849	127.724
VC_0064	NA	thiS protein	CDS	-1.49716	1.46e-07	1.32e-06	59.1164	65.9294	56.2809	22.0769	15.9652	26.2173
VC_0065	NA	thiG protein	CDS	-1.5786	1.09e-07	1.01e-06	280.803	272.772	358.698	90.0451	79.1497	136.097
VC_0066	NA	thiH protein	CDS	-1.59439	8.08e-08	7.78e-07	260.472	291.66	393.892	92.0892	90.7178	130.332
VC_0067	NA	aminopeptidase P	CDS	0.180566	0.229569	0.321671	501.139	452.805	463.464	494.788	546.336	565.182
VC_0068	NA	transcriptional regulator, LysR family	CDS	0.554288	0.00677847	0.0162554	51.3143	48.5274	43.4358	78.8022	68.3258	63.4157
VC_0069	NA	multidrug resistance protein, putative	CDS	-0.342607	0.0379571	0.0714542	31.0586	34.521	27.101	26.574	23.4743	23.1289
VC_0070	NA	hypothetical protein	CDS	-0.160407	0.274286	0.371738	97.6771	86.5854	87.8369	70.3189	87.1323	85.8583
VC_0071	NA	transcriptional regulator AsnC	CDS	-0.231499	0.127896	0.198815	118.683	108.939	71.0565	89.3296	89.8383	75.289
VC_0072	NA	sensory box/GGDEF family protein	CDS	-0.586505	0.00022832	0.00087093	113.582	111.415	169.734	84.2192	88.9589	89.6331
VC_0073	NA	conserved hypothetical protein	CDS	-0.539283	0.0005876	0.00196475	101.128	92.1031	143.004	72.3631	82.8704	76.044
VC_0074	NA	hypothetical protein	CDS	-1.00432	0.00038333	0.00137582	36.7602	58.9262	38.9066	19.0106	20.4977	27.4527
VC_0075	NA	MadN protein	CDS	0.900519	1.27e-05	6.87e-05	130.536	113.962	155.181	216.374	273.777	255.791
VC_0076	NA	universal stress protein A	CDS	2.74017	7.9e-11	2.2e-09	157.544	146.36	243.76	1250.82	1302.52	1105.93
VC_0077	NA	hypothetical protein	CDS	0.078122	0.822379	0.874333	2.55071	2.26367	1.48499	2.55519	2.43538	1.71579
VC_0078	NA	ferritin	CDS	-0.175683	0.273453	0.370742	606.769	595.274	905.024	630.52	680.146	554.819
VC_0079	NA	conserved hypothetical protein	CDS	0.11842	0.400107	0.503111	130.911	139.711	144.563	142.886	154.579	153.186
VC_0080	NA	conserved hypothetical protein	CDS	-0.319827	0.00753909	0.0178632	48.9886	50.3667	59.8449	41.7008	45.5956	40.2182
VC_0081	NA	conserved hypothetical protein	CDS	0.117252	0.302319	0.404058	63.3926	48.9519	64.5969	61.4269	68.9347	61.494
VC_0082	NA	conserved hypothetical protein	CDS	-0.625901	2.54e-05	0.00012673	98.4274	92.386	94.6678	68.2748	60.4109	56.4153
VC_0083	NA	ubiquinone/menaquinone biosynthesis methlytransferase UbiE	CDS	0.00698209	0.940499	0.957797	214.86	184.56	209.086	185.814	216.613	208.915
VC_0084	NA	conserved hypothetical protein	CDS	-0.0465556	0.702292	0.780439	110.206	98.3282	127.412	91.0671	114.395	119.625
VC_0085	NA	ubiquinone biosynthesis protein AarF, putative	CDS	-0.163884	0.236556	0.329336	268.65	262.374	381.344	240.086	283.992	290.175
VC_0086	NA	tatA protein	CDS	-0.723859	1.77e-05	9.27e-05	206.157	227.074	250.888	155.765	133.269	125.322
VC_0087	NA	conserved hypothetical protein	CDS	-1.15437	9.05e-06	5.09e-05	451.1	423.448	775.756	216.169	275.062	250.025
VC_0088	NA	conserved hypothetical protein	CDS	-0.328943	0.0730496	0.124392	108.105	100.663	84.4214	59.8938	87.6059	85.6524
VC_0089	NA	cytochrome c551 peroxidase	CDS	2.08834	7.24e-11	2.05e-09	21.531	18.9582	21.6808	85.7523	109.254	69.3867
VC_0090	NA	DNA-damage-inducible protein F	CDS	-0.700847	0.00070256	0.00229614	57.466	63.8779	79.9665	35.2617	45.9339	42.4831
VC_0091	NA	O-methyltransferase-related protein	CDS	-1.5421	0.0169961	0.0357687	333.768	533.872	539.05	74.8161	105.736	301.911
VC_0092	NA	LexA repressor	CDS	-0.630267	8.04e-05	0.0003444	235.04	213.917	284.003	158.013	170.07	145.431
VC_0093	NA	glycerol-3-phosphate acyltransferase	CDS	-0.0963306	0.468274	0.570567	147.491	130.161	177.975	114.779	160.397	150.784
VC_0094	NA	4-hydroxybenzoate octaprenyltransferase	CDS	-0.126955	0.351267	0.454474	83.1981	65.3635	70.1656	62.5512	66.8375	70.828
VC_0095	NA	chorismate--pyruvate lyase	CDS	-0.456414	0.0132739	0.028888	64.593	66.2124	40.1689	49.4686	38.6954	36.6494
VC_0096	NA	hypothetical protein	CDS	-0.290802	0.163294	0.242334	25.7322	28.5788	15.1469	22.4857	17.6565	16.8148
VC_0097	NA	flagellar protein FliL, putative	CDS	-0.259813	0.0642129	0.111206	87.0992	90.9005	69.3488	67.0483	67.2434	72.2692
VC_0098	NA	methyl-accepting chemotaxis protein	CDS	0.486551	0.00200071	0.00557975	51.4643	50.1544	65.1909	74.3051	80.7056	78.652
VC_0099	NA	glpG protein	CDS	-1.16988	3.06e-09	4.73e-08	190.628	186.541	235.073	87.1832	91.3942	93.4764
VC_0100	NA	glpE protein	CDS	-1.15454	0.00044149	0.00153198	50.6391	63.595	31.1847	23.9166	20.2948	21.2072
VC_0101	NA	hypothetical protein	CDS	0.78526	0.011063	0.0247635	2.02556	2.97107	2.00473	5.3148	3.85601	3.08843
VC_0102	NA	hypothetical protein	CDS	0.29457	0.22724	0.319331	23.7066	23.9808	13.2906	30.2535	23.6096	21.1386
VC_0103	NA	conserved hypothetical protein	CDS	-0.776037	0.00045101	0.00155929	115.007	124.785	72.393	67.9682	57.299	57.1702
VC_0104	NA	hypothetical protein	CDS	-0.297078	0.387307	0.48999	3.67602	2.33441	2.82147	2.24857	2.90892	1.99032
VC_0105	NA	delta-aminolevulinic acid dehydratase	CDS	-0.0222113	0.864262	0.903874	286.88	269.872	352.981	246.934	360.233	288.459
VC_0106	NA	conserved hypothetical protein	CDS	0.198565	0.366869	0.470457	10.953	11.8135	8.68716	11.5495	12.2445	12.2851
VC_0107	NA	hypothetical protein	CDS	-0.846945	0.079134	0.132823	14.0289	17.7557	11.9541	5.51922	5.88549	12.6969
VC_0108	NA	DNA polymerase I	CDS	-0.483588	0.00116605	0.00350373	711.348	655.05	822.385	452.883	525.094	587.282
VC_0110	NA	hypothetical protein	CDS	-0.17551	0.778741	0.842276	0.375104	0.778137	1.18799	1.53312	0.405896	0.343159
VC_0111	NA	conserved hypothetical protein	CDS	-0.163607	0.208348	0.295913	133.762	128.888	102.909	100.675	121.769	103.84
VC_0112	NA	cytochrome c4	CDS	0.0126769	0.953026	0.968198	359.2	311.608	584.342	412.817	487.413	365.944
VC_0113	NA	methyltransferase-related protein	CDS	-0.345188	0.0187634	0.0387092	67.9689	73.7815	77.2935	53.2503	59.9373	59.1606
VC_0114	NA	conserved hypothetical protein	CDS	-0.313719	0.00721766	0.0171773	84.3234	67.4149	89.3219	63.0622	64.3345	66.5042
VC_0115	NA	conserved hypothetical protein	CDS	-0.542179	0.00147782	0.00431651	91.5254	68.2638	116.571	71.341	59.4638	59.0919
VC_0116	NA	oxygen-independent coproporphyrinogen III oxidase	CDS	0.528263	0.00012531	0.0005117	135.938	108.585	149.093	166.701	217.493	183.315
VC_0117	NA	hemY protein	CDS	0.416322	0.00042907	0.00149703	105.329	102.36	114.27	131.439	166.079	132.047
VC_0118	NA	uroporphyrin-III C-methyltransferase, putative	CDS	0.741812	7.3e-06	4.21e-05	138.263	122.026	100.534	199.714	217.898	185.786
VC_0119	NA	uroporphyrinogen-III synthase	CDS	0.361731	0.00140861	0.00414654	61.8172	56.2381	57.2462	77.5757	78.9468	68.769
VC_0120	NA	porphobilinogen deaminase	CDS	0.100537	0.39666	0.50031	153.118	131.93	167.358	149.53	187.862	147.558
VC_0121	NA	hypothetical protein	CDS	-0.742765	0.0303491	0.0590513	45.6877	42.3023	16.1863	26.4718	18.5359	17.5011
VC_0122	NA	adenylate cyclase	CDS	-1.293	2.22e-09	3.56e-08	1419.32	1399.44	1160.14	550.389	485.925	587.488
VC_0123	NA	cyaY protein	CDS	-0.629053	0.00146671	0.0042874	72.5452	70.8104	117.908	64.4931	58.0431	46.5323
VC_0125	NA	diaminopimelate decarboxylase	CDS	-0.47277	0.00183683	0.00518804	821.853	813.577	1077.65	646.669	658.566	649.737
VC_0126	NA	diaminopimelate epimerase	CDS	-0.304251	0.0140566	0.0303284	394.985	382.772	470.592	328.7	341.359	340.894
VC_0127	NA	conserved hypothetical protein	CDS	-0.121672	0.355896	0.459516	154.093	134.83	138.475	115.393	140.372	136.92
VC_0128	NA	integrase/recombinase XerC	CDS	-0.137883	0.256186	0.351126	216.285	176.708	204.26	193.275	170.679	178.923
VC_0129	NA	conserved hypothetical protein	CDS	-0.262707	0.0481094	0.0871245	100.603	98.8941	117.24	82.7883	92.8825	88.2604
VC_0130	NA	GGDEF family protein	CDS	0.685309	0.00632672	0.015313	143.515	126.412	277.395	252.453	352.047	275.419
VC_0131	NA	conserved hypothetical protein	CDS	-0.0775947	0.622807	0.71116	54.3901	48.9519	64.9681	43.2339	62.4403	53.6014
VC_0132	NA	hypothetical protein	CDS	-0.39167	0.00063477	0.00209827	165.046	144.167	157.557	116.721	118.386	120.655
VC_0133	NA	hypothetical protein	CDS	-0.721039	0.0165689	0.0350264	9.30259	4.66882	4.15796	4.70156	2.90892	3.50022
VC_0134	NA	conserved hypothetical protein	CDS	-1.06872	2.81e-10	6.4e-09	466.18	403.499	410.673	205.949	198.618	205.827
VC_0135	NA	lysophospholipase L2	CDS	-0.69668	0.00031607	0.00115873	170.747	162.206	114.567	112.122	75.9702	88.2604
VC_0136	NA	conserved hypothetical protein	CDS	-0.795756	0.00024904	0.00094329	109.53	106.392	73.3583	52.126	64.4698	49.9639
VC_0137	NA	conserved hypothetical protein	CDS	-0.787517	6.45e-06	3.75e-05	178.625	186.045	159.784	98.5283	109.254	96.0158
VC_0138	NA	hypothetical protein	CDS	-0.586534	0.0126034	0.0276011	18.9053	25.4663	18.0426	16.1488	12.3122	13.2459
VC_0139	NA	DPS family protein	CDS	0.64813	0.00544418	0.0134409	56.4157	60.1995	36.9019	95.9731	71.8436	73.0242
VC_0140	NA	conserved hypothetical protein	CDS	0.696103	0.00927224	0.0213126	9.22756	11.8843	8.39017	22.9967	13.7328	11.4615
VC_0141	NA	hypothetical protein	CDS	-0.347924	0.301803	0.403511	3.67602	4.4566	2.96997	4.29273	2.09713	2.53937
VC_0142	NA	hypothetical protein	CDS	0.907585	1.29e-05	6.97e-05	33.0092	32.0451	34.5259	73.3852	63.2521	50.3757
VC_0143	NA	hypothetical protein	CDS	0.0353082	0.897662	0.926452	4.57627	3.89068	2.45023	3.37286	3.65306	4.1179
VC_0144	NA	conserved hypothetical protein	CDS	0.866783	1.06e-05	5.82e-05	30.4585	32.3988	27.6207	56.1121	65.011	43.9243
VC_0145	NA	conserved hypothetical protein	CDS	0.346824	0.0326752	0.0626311	19.1303	23.91	20.6413	31.7866	25.2332	24.1584
VC_0146	NA	conserved hypothetical protein	CDS	0.640808	0.00041536	0.00146017	57.1659	63.8072	61.4784	118.97	89.5677	76.2499
VC_0147	NA	cell division protein FtsY	CDS	0.104026	0.281658	0.380359	207.658	196.727	196.241	222.711	215.937	206.925
VC_0148	NA	cell division ATP-binding protein FtsE	CDS	-0.0861167	0.525956	0.625465	101.878	107.595	152.137	105.989	122.986	111.595
VC_0149	NA	cell division protein FtsX	CDS	-0.0405945	0.745751	0.815732	136.163	132.991	192.157	137.469	168.041	142.891
VC_0150	NA	RNA polymerase sigma-32 factor	CDS	-0.365634	0.0409105	0.0762514	577.06	556.368	867.825	418.643	594.029	540.338
VC_0151	NA	pyridine nucleotide-disulfide oxidoreductase, class I	CDS	1.23811	2.99e-10	6.71e-09	77.0464	69.2542	83.4562	180.908	174.535	186.541
VC_0152	NA	transcriptional regulator, TetR family	CDS	0.171192	0.335777	0.438349	68.494	58.7139	98.4545	73.1808	97.2121	83.5248
VC_0153	NA	conserved hypothetical protein	CDS	0.291228	0.0406492	0.075868	32.1089	30.7718	32.4469	29.6403	46.2721	40.4927
VC_0154	NA	tRNA (uracil-5-)-methyltransferase	CDS	-0.719896	1.68e-05	8.89e-05	54.7652	52.2766	71.6505	34.0352	34.2982	40.0809
VC_0156	NA	vitamin B12 receptor	CDS	-0.745865	0.00457933	0.0115249	615.996	499.564	286.825	313.471	216.613	306.303
VC_0157	NA	alkaline serine protease	CDS	0.151538	0.524567	0.624603	94.0011	96.0645	62.5179	102.208	73.1289	105.35
VC_0158	NA	glutamate racemase	CDS	-0.197761	0.126763	0.197216	138.338	122.309	99.8653	101.186	113.448	99.6533
VC_0159	NA	RNA-binding protein	CDS	1.03138	9.69e-08	9.17e-07	126.56	137.094	106.993	288.328	261.735	207.748
VC_0160	NA	hypothetical protein	CDS	-0.0439329	0.934156	0.953778	13.7288	20.3023	6.45969	23.7122	7.77967	8.4417
VC_0161	NA	transcriptional activator IlvY	CDS	-0.164012	0.394207	0.497902	46.3629	45.5564	35.4911	45.8913	35.6512	32.3942
VC_0162	NA	ketol-acid reductoisomerase	CDS	2.10018	3.86e-07	3.1e-06	358.525	313.731	365.678	1293.23	1155.65	2001.3
VC_0163	NA	conserved hypothetical protein	CDS	0.311431	0.219151	0.310073	91.6005	87.0806	52.717	116.006	102.489	68.9063
VC_0164	NA	multidrug resistance protein, putative	CDS	0.623027	0.00162367	0.00466295	1023.66	827.513	1185.17	1289.45	1612.08	1774.54
VC_0165	NA	conserved hypothetical protein	CDS	0.847259	1.96e-06	1.3e-05	498.664	401.589	325.732	783.934	674.802	746.988
VC_0166	NA	transcriptional regulator, TetR family	CDS	0.227143	0.0562733	0.0996561	208.933	165.106	165.873	230.785	193.748	207.542
VC_0167	NA	ATP-dependent DNA helicase Rep	CDS	-0.328394	0.00129111	0.00383362	121.759	126.695	142.856	100.879	111.486	99.2415
VC_0168	NA	cytochrome c5	CDS	0.398203	0.0104637	0.0236186	133.162	113.891	153.844	194.297	186.712	147.421
VC_0169	NA	hypothetical protein	CDS	2.08205	6.14e-08	6.15e-07	1.87552	1.48553	1.63348	8.07441	6.02079	7.20633
VC_0170	NA	peptide ABC transporter, ATP-binding protein	CDS	0.156486	0.610141	0.699802	117.633	99.3893	142.856	116.823	123.595	160.53
VC_0171	NA	peptide ABC transporter, periplasmic peptide-binding protein	CDS	0.296112	0.399791	0.50308	235.941	189.441	411.489	308.565	364.765	354.071
VC_0172	NA	peptide ABC transporter, permease protein	CDS	0.327197	0.268939	0.36594	39.461	35.1576	51.6032	53.2503	50.1958	54.9054
VC_0173	NA	peptide ABC transporter, permease protein	CDS	0.207316	0.500406	0.602119	33.6093	28.9325	46.4058	35.0573	51.8194	38.7083
VC_0174	NA	hypothetical protein	CDS	-0.103481	0.386781	0.489489	112.081	104.978	113.75	105.274	104.789	97.8689
VC_0175	NA	deoxycytidylate deaminase-related protein	CDS	3.3074	2.2e-15	3.94e-13	66.3935	67.5564	48.262	673.856	549.786	580.693
VC_0176	NA	transcriptional regulator, putative	CDS	0.170959	0.56191	0.657847	18.2301	14.7846	8.16742	19.2151	11.568	15.7853
VC_0177	NA	hypothetical protein	CDS	1.29172	8.27e-06	4.69e-05	8.6274	8.41802	6.08844	26.3696	15.6946	14.9617
VC_0178	NA	patatin-related protein	CDS	3.44505	4.17e-15	6.28e-13	96.6269	80.0773	79.4467	1054.89	856.846	878.28
VC_0179	NA	hypothetical protein	CDS	2.28631	4.92e-13	2.99e-11	265.349	240.656	265.887	1428.25	1083.61	1253.7
VC_0180	NA	conserved hypothetical protein	CDS	1.51094	2.39e-10	5.6e-09	297.233	287.698	351.942	922.63	799.547	947.942
VC_0181	NA	conserved hypothetical protein	CDS	1.19812	3.11e-09	4.75e-08	37.5104	39.6142	35.0457	95.6665	72.4524	89.4272
VC_0182	NA	hypothetical protein	CDS	-0.0918133	0.686735	0.766318	33.5343	37.9872	24.0568	30.6623	25.2332	33.8355
VC_0183	NA	hypothetical protein	CDS	-0.283888	0.145144	0.220705	32.1839	43.3634	26.1357	30.4579	24.4891	28.6881
VC_0184	NA	hypothetical protein	CDS	0.909979	0.00817178	0.0191336	9.90275	9.6206	5.19745	20.0327	9.26796	17.4325
VC_0185	NA	transposase, putative	CDS	0.545058	0.0295439	0.0579036	9.97777	11.8843	6.01419	14.3091	11.9739	14.4813
VC_0186	NA	glutathione reductase	CDS	-0.732279	1.35e-05	7.24e-05	1404.24	1314.56	1579.28	836.979	838.852	911.361
VC_0187	NA	conserved hypothetical protein	CDS	-0.661118	5.05e-07	3.93e-06	277.577	266.759	269.005	164.452	168.65	181.188
VC_0188	NA	oligopeptidase A	CDS	0.0896365	0.561922	0.657847	542.176	534.58	674.109	532.503	627.38	703.064
VC_0189	NA	hypothetical protein	CDS	-0.228928	0.472468	0.574562	5.85163	6.43731	8.53867	5.51922	5.209	7.00044
VC_0190	NA	DNA helicase II	CDS	-0.404398	0.00146522	0.00428637	230.239	205.711	270.713	163.226	186.442	184.139
VC_0191	NA	conserved hypothetical protein	CDS	-0.264304	0.18422	0.268106	14.554	13.3698	21.3838	13.5936	15.3564	12.0792
VC_0192	NA	transcriptional regulator, AraC/XylS family	CDS	-0.461104	0.00191179	0.00536356	59.6416	62.5339	54.9445	48.1399	41.7396	38.9142
VC_0193	NA	hypothetical protein	CDS	0.315326	0.227684	0.319742	1.35038	1.90997	2.15323	2.6574	1.75888	2.40211
VC_0194	NA	gamma-glutamyltranspeptidase	CDS	0.763991	0.00068724	0.00224997	128.736	93.5179	96.8953	169.869	148.017	224.014
VC_0195	NA	rarD protein	CDS	-0.148721	0.339361	0.442299	42.0117	38.8361	38.3869	32.6043	39.5749	35.2767
VC_0196	NA	ATP-dependent DNA helicase RecQ	CDS	-0.432566	0.0185623	0.0383995	155.818	132.849	246.285	102.208	147.07	146.803
VC_0197	NA	gene 3 protein-related protein	CDS	-0.933183	0.00190339	0.00534397	10.803	9.19616	21.9778	5.72364	6.90023	9.19665
VC_0198	NA	hypothetical protein	CDS	-0.865253	0.00403778	0.0103346	24.3818	28.0837	19.0078	11.4473	12.1769	15.5108
VC_0199	NA	hemolysin secretion ATP-binding protein, putative	CDS	-3.41191	7.96e-15	1.04e-12	238.716	311.821	291.057	26.063	24.1508	28.8253
VC_0200	NA	iron(III) compound receptor	CDS	-5.08026	9.05e-11	2.45e-09	2682.97	3060.76	2685.74	62.1423	65.6875	121.066
VC_0201	NA	iron(III) ABC transporter, ATP-binding protein	CDS	-3.82773	2e-11	6.91e-10	131.587	131.717	165.502	8.78987	9.13266	12.1478
VC_0202	NA	iron(III) ABC transporter, periplasmic iron-compound-binding protein	CDS	-3.41219	2.95e-11	9.42e-10	89.875	98.5404	102.315	7.87	7.57672	11.736
VC_0203	NA	iron(III) ABC transporter, permease protein	CDS	-2.82987	1.87e-09	3.06e-08	116.958	122.875	169.066	18.3974	19.0771	19.9718
VC_0204	NA	conserved hypothetical protein	CDS	-0.445884	0.038072	0.0715988	32.484	28.7203	43.9556	26.063	28.548	22.5798
VC_0205	NA	hypothetical protein	CDS	-0.894993	0.0623469	0.108575	2.77577	2.12219	1.41074	2.35078	0.744143	0.549054
VC_0206	NA	GckR family protein	CDS	0.946808	0.00310255	0.00820879	4.57627	4.59808	4.90045	9.09649	8.65911	9.40255
VC_0207	NA	PTS system, sucrose-specific IIBC component, putative	CDS	-0.459354	0.0148229	0.0317995	64.0678	59.8458	44.5496	45.278	37.1395	40.2182
VC_0208	NA	conserved hypothetical protein	CDS	0.0102401	0.968096	0.979526	76.8214	77.3185	34.0804	62.8578	69.4082	57.3075
VC_0209	NA	conserved hypothetical protein	CDS	-0.31873	0.0182537	0.0378235	325.215	277.795	331.894	236.509	261.668	251.329
VC_0210	NA	ribonuclease PH	CDS	-0.0186503	0.905856	0.932614	196.78	182.791	223.639	162.51	236.029	196.699
VC_0211	NA	orotate phosphoribosyltransferase	CDS	0.281412	0.18839	0.272908	104.729	75.55	98.3803	97.7106	139.899	100.889
VC_0212	NA	lipid A biosynthesis (kdo)2-(lauroyl)-lipid IVA acyltransferase	CDS	-0.0148601	0.899173	0.927674	78.8469	67.6271	95.4846	78.8022	86.7941	73.8478
VC_0213	NA	lipid A biosynthesis lauroyl acyltransferase	CDS	0.19614	0.0628418	0.109284	108.03	106.11	106.919	127.146	135.975	104.732
VC_0214	NA	transcriptional regulator, TetR family	CDS	0.334521	0.00346228	0.00907131	46.0628	41.8072	42.0251	53.0458	55.8783	54.8368
VC_0215	NA	DNA/pantothenate metabolism flavoprotein	CDS	-0.0003732	0.997083	0.997878	144.19	146.007	149.39	136.652	164.997	137.744
VC_0216	NA	methyl-accepting chemotaxis protein	CDS	2.05549	4.51e-11	1.34e-09	128.436	143.036	183.321	684.997	702.674	503.002
VC_0217	NA	DNA repair protein RadC	CDS	1.86119	1.34e-10	3.43e-09	8.40234	8.41802	8.61291	31.6844	32.8776	27.9331
VC_0218	NA	ribosomal protein L28	CDS	-0.452384	0.0082918	0.0193304	1356.9	1270.7	1232.32	812.45	960.282	1048.08
VC_0219	NA	ribosomal protein L33	CDS	-0.347608	0.0307815	0.0597076	642.329	572.496	500.589	433.259	452.1	462.715
VC_0220	NA	hypothetical protein	CDS	-0.574663	3.46e-05	0.00016587	65.9433	56.6625	55.8354	39.9632	41.4014	38.4338
VC_0221	NA	formamidopyrimidine-DNA glycosylase	CDS	-0.613958	3.47e-05	0.00016638	97.9772	87.6465	114.938	61.8357	64.5375	69.9358
VC_0222	NA	lipopolysaccharide core biosynthesis protein KdtB	CDS	-0.564438	0.00089784	0.00283393	93.401	85.595	98.6773	53.6591	68.4611	65.4747
VC_0223	NA	ADP-heptose--LPS heptosyltransferase II, putative	CDS	-0.0159284	0.893269	0.923691	105.929	103.634	104.469	94.44	118.928	97.1139
VC_0224	NA	lipopolysaccharide biosynthesis glycosyltransferase, putative	CDS	-0.0327001	0.766669	0.834251	60.5418	60.7654	70.3883	63.0622	67.5817	56.7585
VC_0225	NA	lipopolysaccharide biosynthesis protein, putative	CDS	-0.153192	0.229484	0.32167	106.83	93.3764	133.055	90.3517	112.027	97.1826
VC_0227	NA	conserved hypothetical protein	CDS	-0.198445	0.201945	0.288986	106.905	91.2542	81.4514	73.5896	86.9294	83.0444
VC_0228	NA	hypothetical protein	CDS	-0.322541	0.110649	0.176001	103.829	103.563	64.7454	75.3271	66.364	75.9753
VC_0229	NA	hypothetical protein	CDS	-0.003528	0.98173	0.986709	172.548	172.605	109.815	161.897	139.966	152.088
VC_0230	NA	hypothetical protein	CDS	0.0813415	0.543011	0.64089	185.001	185.479	134.094	192.048	162.426	179.472
VC_0231	NA	hypothetical protein	CDS	0.30791	0.0681433	0.116937	331.442	314.367	197.429	361.611	337.705	344.6
VC_0232	NA	hypothetical protein	CDS	0.0498535	0.739849	0.810454	67.7438	73.7108	53.608	60.8136	67.5817	73.436
VC_0233	NA	3-deoxy-D-manno-octulosonic-acid transferase	CDS	0.0323463	0.822546	0.874333	172.023	179.891	119.69	169.46	154.376	158.539
VC_0234	NA	conserved hypothetical protein	CDS	0.204995	0.475933	0.578028	139.689	154.425	57.6174	176.513	117.033	112.282
VC_0235	NA	lipopolysaccharide biosynthesis protein, putative	CDS	0.322512	0.144808	0.220284	170.222	159.801	77.3677	211.468	150.384	147.901
VC_0236	NA	ADP-heptose--LPS heptosyltransferase II	CDS	-0.0482141	0.67757	0.75821	212.834	215.685	166.912	200.225	184.006	191.688
VC_0237	NA	conserved hypothetical protein	CDS	0.172141	0.391246	0.494807	130.761	151.454	74.769	163.941	112.568	126.008
VC_0238	NA	transferase, hexapeptide repeat family	CDS	-0.272985	0.0865149	0.143493	89.5749	94.1545	74.3235	78.0867	63.1168	72.4751
VC_0239	NA	conserved hypothetical protein	CDS	-0.23645	0.112524	0.178605	582.612	598.529	389.437	457.278	398.928	476.991
VC_0240	NA	ADP-L-glycero-D-mannoheptose-6-epimerase	CDS	-0.411518	0.00391921	0.0100944	625.074	647.976	461.533	452.883	413.202	438.076
VC_0241	NA	mannose-1-phosphate guanylyltransferase	CDS	0.423227	0.00932377	0.0214057	747.508	754.51	497.544	970.054	842.099	869.221
VC_0242	NA	phosphomannomutase	CDS	0.362944	0.0531984	0.0947455	668.961	682.567	430.2	861.816	666.684	763.048
VC_0243	NA	GDP-mannose 4,6-dehydratase	CDS	0.435547	0.103597	0.166756	1562.61	1656.87	667.278	2181.52	1432.14	1643.18
VC_0244	NA	perosamine synthase	CDS	0.102311	0.586322	0.679859	1737.26	1949.02	1038.97	1899.84	1409.07	1763.77
VC_0245	NA	rfbG protein	CDS	0.168435	0.455027	0.557856	1248.95	1351.13	672.179	1314.09	980.442	1383.07
VC_0246	NA	lipopolysaccharide/O-antigen transport protein	CDS	0.223635	0.267757	0.364617	561.381	579.853	331.3	601.595	474.019	643.903
VC_0247	NA	lipopolysaccharide/O-antigen transport protein	CDS	0.141983	0.568915	0.664587	629.275	719.635	287.27	728.741	485.993	590.919
VC_0248	NA	acyl carrier protein, putative	CDS	-0.0451096	0.833445	0.881686	325.666	362.682	179.609	310.507	235.555	295.322
VC_0249	NA	rfbL protein	CDS	0.193535	0.419651	0.52162	1223.29	1411.68	549.296	1352.31	965.424	1323.84
VC_0250	NA	iron-containing alcohol dehydrogenase family protein RfbM	CDS	0.245706	0.207358	0.295095	1272.5	1346.11	669.506	1416.4	1076.23	1406.13
VC_0251	NA	acyl protein synthase/acyl-CoA reductase RfbN	CDS	0.135733	0.349579	0.453069	3183.28	3317.69	2385.48	3453.5	2743.04	3566.65
VC_0252	NA	acetyltransferase RfbO, CysE/LacA/LpxA/NodL family	CDS	0.0397833	0.813165	0.868529	658.758	767.243	508.236	764.616	535.715	688.171
VC_0253	NA	IS1004 transposase-related protein	CDS	0.113792	0.573734	0.668921	57.8411	66.566	39.6491	66.3328	44.9868	66.3669
VC_0255	NA	rfbT-related protein	CDS	0.393747	0.0437929	0.0806163	84.9236	104.27	59.9192	134.301	93.2208	100.065
VC_0256	NA	transposase OrfAB, subunit A	CDS	1.65144	0.00088842	0.00281558	0.90025	0.353698	0.148499	1.43091	1.28534	1.71579
VC_0257	NA	transposase OrfAB, subunit B	CDS	1.09439	0.00394085	0.0101348	0.90025	1.20257	1.33649	2.14636	1.75888	3.43159
VC_0258	NA	rfbT protein	CDS	0.364551	0.0573157	0.101122	199.255	224.386	141.816	277.494	197.198	253.526
VC_0259	NA	lipopolysaccharide biosynthesis protein RfbV	CDS	0.219916	0.117161	0.184797	202.031	214.483	147.014	231.807	204.504	220.102
VC_0260	NA	mannosyl-transferase	CDS	0.377156	0.0171485	0.0360089	160.62	167.865	108.775	202.474	193.409	172.128
VC_0261	NA	hypothetical protein	CDS	0.342511	0.0776162	0.130931	6.8269	5.5177	6.08844	9.40312	7.50908	6.58865
VC_0262	NA	UDP-glucose 4-epimerase	CDS	-0.223699	0.0428999	0.0793702	103.004	111.627	108.33	99.5504	86.9294	90.1821
VC_0263	NA	galactosyl-transferase, putative	CDS	-0.011756	0.935118	0.954124	57.0158	62.8168	40.2431	53.148	54.9313	50.7189
VC_0264	NA	conserved hypothetical protein	CDS	-0.265277	0.0956891	0.155826	106.605	105.614	157.557	95.4621	115.545	96.5649
VC_0265	NA	conserved hypothetical protein	CDS	0.109089	0.366619	0.470296	177.049	159.447	126.075	169.052	168.041	161.834
VC_0266	NA	conserved hypothetical protein	CDS	0.841842	3.96e-05	0.00018585	28.4329	25.4663	34.4517	45.4825	59.6667	53.0523
VC_0267	NA	D-isomer specific 2-hydroxyacid dehydrogenase family protein	CDS	0.667315	8.33e-06	4.7e-05	78.2467	81.2799	79.1497	138.9	127.925	112.35
VC_0268	NA	conserved hypothetical protein	CDS	0.266529	0.0470891	0.0855236	115.082	103.704	94.5936	123.569	137.734	115.644
VC_0269	NA	mannose-6-phosphate isomerase	CDS	0.547262	0.00154022	0.0044814	237.141	255.37	144.192	330.131	296.778	303.627
VC_0270	NA	ROK family protein	CDS	0.386562	0.00400755	0.0102712	166.096	165.177	124.59	205.029	190.974	199.993
VC_0271	NA	conserved hypothetical protein	CDS	0.684242	0.00014058	0.00056441	51.9895	46.4052	55.2415	85.7523	88.8236	72.3379
VC_0272	NA	hypothetical protein	CDS	1.28001	0.00039104	0.00139143	9.07752	7.85211	5.86569	26.574	18.13	11.0497
VC_0273	NA	DNA-binding protein HU	CDS	0.937423	8.68e-05	0.00036865	222.062	244.193	196.686	401.983	546.268	321.334
VC_0274	NA	hypothetical protein	CDS	0.350277	0.0856531	0.142314	159.569	135.254	118.799	177.842	209.307	140.146
VC_0275	NA	phosphoribosylamine--glycine ligase	CDS	-0.521607	0.0119672	0.0264106	682.69	444.599	649.236	367.846	342.306	527.229
VC_0276	NA	phosphoribosylaminoimidazolecarboxamide formyltransferase/IMP cyclohydrolase	CDS	-0.179119	0.375773	0.479263	670.461	425.358	784.147	505.315	508.858	646.168
VC_0277	NA	transcriptional regulator, MerR family	CDS	-0.448245	0.00724187	0.0172132	65.7183	64.2316	64.6711	47.9354	47.4222	47.2873
VC_0278	NA	transcriptional activator CadC, putative	CDS	-0.893935	2.19e-05	0.00011106	197.68	178.83	244.577	103.128	123.798	107.203
VC_0279	NA	hypothetical protein	CDS	-0.158499	0.834675	0.882491	1.05029	0.495178	0.0742493	0.306623	0.541195	0.549054
VC_0280	NA	cadaverine/lysine antiporter CadB, putative	CDS	-1.41934	0.00031555	0.00115873	15.6043	6.57879	15.0726	4.08831	4.73545	5.01012
VC_0281	NA	lysine decarboxylase, inducible	CDS	-0.421403	0.0722336	0.12317	16.2795	10.6817	12.9936	10.7318	10.3503	8.78486
VC_0282	NA	methyl-accepting chemotaxis protein	CDS	1.77287	1.32e-06	9.21e-06	42.0867	41.3827	72.69	170.585	220.943	142.068
VC_0283	NA	hypothetical protein	CDS	-3.3099	3.14e-11	9.78e-10	55.9656	58.0773	51.0092	4.49714	5.68254	6.31412
VC_0285	NA	4-hydroxy-2-oxoglutarate aldolase/2-deydro-3-deoxyphosphogluconate aldolase	CDS	-0.73049	0.00168428	0.00480402	116.882	111.839	200.622	80.8464	104.248	73.5732
VC_0286	NA	gluconate permease, putative	CDS	0.0400064	0.890436	0.922027	43.4371	41.6657	60.0677	49.3664	56.6225	43.238
VC_0287	NA	thermoresistant gluconokinase	CDS	0.115645	0.828111	0.878264	6.90192	4.17364	9.20691	10.2208	6.29139	5.69644
VC_0288	NA	phosphogluconate dehydratase	CDS	0.0235613	0.967307	0.979271	17.7799	12.8039	28.883	21.9747	22.5272	15.9912
VC_0289	NA	gluconate utilization system gnt-I transcriptional repressor	CDS	-0.340999	0.111073	0.176601	78.997	75.1963	144.786	69.2969	88.553	78.0343
VC_0290	NA	factor-for-inversion stimulation protein	CDS	0.104112	0.546954	0.644735	83.4232	66.9905	60.6617	82.9927	66.8375	77.1421
VC_0291	NA	NifR3/Smm1 family protein	CDS	-0.390527	0.0155492	0.0331124	274.576	233.441	366.049	202.678	210.457	253.526
VC_0292	NA	hypothetical protein	CDS	-0.289443	0.207508	0.295152	4.50125	4.31512	4.30646	3.8839	2.84127	4.04927
VC_0293	NA	ribosomal protein L11 methyltransferase	CDS	-0.149864	0.269213	0.36618	193.929	171.402	147.459	148.303	151.805	162.04
VC_0294	NA	hypothetical protein	CDS	-1.01112	0.0364489	0.068856	1.12531	0.848876	0.816742	0.306623	0.541195	0.480422
VC_0295	NA	acetyl-CoA carboxylase, biotin carboxylase	CDS	-0.115602	0.32881	0.431779	1222.91	1094.7	1266.62	947.977	1106.4	1253.7
VC_0296	NA	acetyl-CoA carboxylase, biotin carboxyl carrier protein	CDS	-0.0319335	0.773623	0.838407	702.045	586.361	567.042	595.974	581.175	637.658
VC_0297	NA	3-dehydroquinate dehydratase	CDS	0.13049	0.341784	0.444649	98.3523	107.383	74.175	110.487	93.0855	102.948
VC_0298	NA	acetyl-CoA synthase	CDS	-0.264242	0.399182	0.502481	40.5863	43.5756	41.2826	35.6705	35.3806	33.4237
VC_0299	NA	DNA polymerase III, epsilon subunit, putative	CDS	-0.787506	0.00586648	0.0143611	9.52765	11.8135	16.0378	6.5413	8.86206	6.17686
VC_0300	NA	conserved hypothetical protein	CDS	-0.398275	0.203469	0.290946	16.0545	16.9775	22.349	13.9003	11.5004	16.6089
VC_0301	NA	hypothetical protein	CDS	-0.438502	0.379946	0.483113	0.750209	0.707397	0.742493	0.613247	0.541195	0.480422
VC_0302	NA	conserved hypothetical protein	CDS	0.451856	0.00500594	0.0124734	54.4651	44.4953	59.5479	61.9379	75.6319	79.0638
VC_0303	NA	sensor histidine kinase	CDS	0.992914	2.54e-05	0.00012673	64.0678	59.1384	98.8258	131.746	184.886	125.116
VC_0304	NA	guanosine-5'-triphosphate,3'-diphosphate pyrophosphatase	CDS	-0.410288	0.00369025	0.0096018	754.035	716.805	601.345	480.07	485.79	593.321
VC_0305	NA	ATP-dependent RNA helicase RhlB	CDS	-0.296602	0.017746	0.0370158	1686.77	1513.19	1239	1268.5	1097.81	1247.79
VC_0306	NA	thioredoxin	CDS	0.47977	0.0259102	0.05151	230.614	227.923	131.644	303.659	304.693	214.817
VC_0307	NA	transcription termination factor Rho	CDS	0.436348	0.0147053	0.0316013	589.589	521.422	400.501	646.464	691.444	707.387
VC_0308	NA	hypothetical protein	CDS	-0.230828	0.0345428	0.0657501	82.2979	73.2156	80.412	70.83	66.161	64.1021
VC_0309	NA	conserved hypothetical protein	CDS	-0.388149	0.00045164	0.00156003	348.397	352.071	367.46	258.892	270.868	286.194
VC_0311	NA	ferredoxin	CDS	-0.329251	0.00842467	0.0195917	53.3398	56.4503	55.687	45.0736	38.8307	47.8363
VC_0312	NA	NAD(P)H-flavin reductase	CDS	-0.320528	0.00442407	0.0112166	156.118	151.029	127.634	124.182	110.404	113.654
VC_0313	NA	hypothetical protein	CDS	0.761923	0.0254379	0.0507813	0.750209	0.848876	0.816742	1.73753	1.08239	1.37263
VC_0314	NA	hypothetical protein	CDS	-0.272745	0.566891	0.662429	20.5557	31.5499	17.9683	35.0573	14.0711	9.60844
VC_0315	NA	CDP-diacylglycerol--serine O-phosphatidyltransferase	CDS	0.245227	0.0721118	0.123018	112.306	119.196	91.0296	148.917	120.889	112.693
VC_0316	NA	hypothetical protein	CDS	0.130936	0.780167	0.843091	1.57544	0.707397	0.222748	0.715454	1.01474	0.960844
VC_0317	NA	hypothetical protein	CDS	0.124413	0.542111	0.640228	15.3043	17.1897	10.0979	17.0687	17.8594	11.5988
VC_0318	NA	UDP-N-acetylenolpyruvoylglucosamine reductase	CDS	-0.382531	0.00245981	0.00664838	193.254	193.968	207.527	143.806	165.132	147.215
VC_0319	NA	birA bifunctional protein	CDS	-0.234925	0.0340806	0.0650018	166.621	160.084	143.524	148.303	128.195	123.194
VC_0320	NA	pantothenate kinase	CDS	0.318238	0.0490605	0.0886338	75.471	81.9873	52.7912	99.0393	84.8999	78.3775
VC_0321	NA	elongation factor Tu	CDS	-0.332771	0.0431536	0.0796828	1683.47	1842.06	1248.95	1353.74	1081.78	1355.55
VC_0322	NA	preprotein translocase, SecE subunit	CDS	0.0475672	0.719158	0.793561	361.45	330.354	255.64	326.758	318.831	333.619
VC_0323	NA	transcription antitermination protein NusG	CDS	-0.1174	0.33157	0.43376	552.754	507.982	561.993	418.847	511.429	565.457
VC_0324	NA	ribosomal protein L11	CDS	-0.820718	1.73e-05	9.1e-05	3809.71	3624.77	3332.75	1942.46	1790.47	2362.99
VC_0325	NA	ribosomal protein L1	CDS	-0.964505	2.88e-05	0.00014162	3791.18	3882.41	4500.77	1694.2	1828.02	2716.38
VC_0326	NA	ribosomal protein L10	CDS	-1.00727	4.1e-06	2.52e-05	6302.43	5578.32	7902.65	3024.43	2938.28	3879.13
VC_0327	NA	ribosomal protein L7/L12	CDS	-0.778966	0.0001187	0.00048951	3708.73	3912.68	3253.31	1970.26	1878.28	2489
VC_0328	NA	DNA-directed RNA polymerase, beta subunit	CDS	-0.393559	0.00932413	0.0214057	6635.29	5917.87	6831.23	4327.17	4468.04	5961.01
VC_0329	NA	DNA-directed RNA polymerase, beta' subunit	CDS	-0.956817	3.07e-06	1.95e-05	9823.61	9157.11	12298.6	4750.21	4637.43	6727.08
VC_0330	NA	regulator of sigma D	CDS	0.537335	0.00053708	0.00180708	289.13	339.551	384.091	497.445	521.982	450.43
VC_0331	NA	MutT/nudix family protein	CDS	0.375642	0.008668	0.0200707	45.6877	47.6078	55.9097	62.8578	69.3406	61.3568
VC_0332	NA	uroporphyrinogen decarboxylase	CDS	-0.0402976	0.666037	0.74883	298.358	296.046	296.477	260.63	312.337	293.263
VC_0333	NA	transcriptional reguator, TetR family	CDS	-0.305958	0.0272749	0.0539905	141.789	129.1	152.137	101.492	127.451	113.105
VC_0334	NA	hypothetical protein	CDS	-0.0174309	0.89695	0.925972	140.139	112.405	130.753	112.531	131.849	134.175
VC_0335	NA	NlpD-related protein	CDS	0.0906258	0.509212	0.609985	77.7966	97.7623	68.0123	102.821	83.4793	73.2987
VC_0336	NA	phosphoglycerate mutase, 2,3-bisphosphoglycerate-independent	CDS	-0.0408745	0.818031	0.872312	5828.37	5622.18	5289.44	5503.38	5907.75	4861.26
VC_0337	NA	conserved hypothetical protein	CDS	-0.362953	0.00158224	0.00458593	88.6746	81.7751	81.6742	71.5454	64.3345	60.2587
VC_0338	NA	transporter, putative	CDS	2.01443	6.73e-09	9.42e-08	38.9358	39.3313	55.4642	182.236	208.225	149.892
VC_0339	NA	phosphatidylserine decarboxylase	CDS	-0.59482	4.41e-05	0.00020486	167.597	160.862	201.216	93.0091	126.234	131.224
VC_0340	NA	conserved hypothetical protein	CDS	-0.744282	7.93e-07	5.88e-06	370.528	315.216	393.818	207.482	226.219	210.699
VC_0341	NA	oligoribonuclease	CDS	-0.367986	0.0065191	0.0156833	89.0498	88.1417	69.6458	67.1505	65.0787	59.0919
VC_0342	NA	iron-sulfur cluster-binding protein	CDS	-0.265541	0.015252	0.0325531	90.7002	91.9616	93.4798	77.6779	73.2642	78.7892
VC_0343	NA	conserved hypothetical protein	CDS	0.226905	0.106185	0.169906	39.0108	38.1994	37.6444	40.8831	44.5809	48.8658
VC_0344	NA	N-acetylmuramoyl-L-alanine amidase	CDS	-0.196539	0.089961	0.148294	163.47	176.637	214.358	165.168	171.829	146.872
VC_0345	NA	DNA mismatch repair protein MutL	CDS	-0.0240818	0.839246	0.88608	217.485	179.537	240.568	200.327	234.743	191.894
VC_0346	NA	tRNA delta(2)-isopentenylpyrophosphate transferase	CDS	-0.467272	0.00311434	0.00823418	734.754	751.751	1086.94	553.353	676.967	631
VC_0347	NA	host factor-I, putative	CDS	-0.12152	0.329542	0.432308	903.101	951.307	997.465	777.392	941.273	902.713
VC_0348	NA	GTP-binding protein HflX	CDS	-0.174682	0.124667	0.194598	1639.51	1482.35	1660.88	1279.54	1493.9	1463.78
VC_0349	NA	hflK protein	CDS	-0.0524475	0.685381	0.765261	1150.89	1103.89	1568.14	1083.61	1310.16	1292.54
VC_0350	NA	hflC protein	CDS	-0.270247	0.160061	0.23895	904.301	853.757	1592.72	757.564	1037.88	982.738
VC_0351	NA	conserved hypothetical protein	CDS	0.0152876	0.932334	0.952316	11.1031	12.1672	10.3206	9.50532	11.6357	12.6969
VC_0352	NA	slyX protein	CDS	-0.250174	0.204218	0.291905	25.057	34.3088	18.5623	27.4939	19.3477	18.9424
VC_0353	NA	conserved hypothetical protein	CDS	0.73597	2.51e-06	1.62e-05	110.056	103.351	117.611	176.615	198.686	175.972
VC_0354	NA	peptidyl-prolyl cis-trans isomerase, FKBP-type	CDS	0.667642	1.72e-05	9.08e-05	942.112	903.134	920.394	1330.23	1630.55	1432.28
VC_0355	NA	conserved hypothetical protein	CDS	-0.526473	0.00487645	0.0121911	720.8	817.963	792.091	474.142	573.869	570.055
VC_0356	NA	conserved hypothetical protein	CDS	-0.292093	0.0930514	0.152305	247.869	273.833	208.121	189.084	197.942	208.984
VC_0357	NA	conserved hypothetical protein	CDS	-0.172361	0.350073	0.453416	198.355	210.026	148.053	150.961	166.756	175.972
VC_0358	NA	conserved hypothetical protein	CDS	-0.123292	0.565372	0.66127	146.891	155.981	76.7737	118.663	112.568	117.36
VC_0359	NA	ribosomal protein S12	CDS	-0.6755	0.00013846	0.00055754	3620.88	3523.47	2904.93	2009	1876.25	2406.71
VC_0360	NA	ribosomal protein S7	CDS	-0.757466	0.00039268	0.00139343	2625.13	2746.89	2423.27	1404.95	1293.93	1912.22
VC_0361	NA	elongation factor G	CDS	-0.289179	0.0831815	0.139005	2909.08	2654.51	2454.38	1889.31	1865.43	2806.76
VC_0362	NA	elongation factor TU	CDS	-0.265311	0.0404885	0.075709	4481.6	4412.74	3343.82	3410.98	3341.61	3429.8
VC_0363	NA	hypothetical protein	CDS	0.130764	0.725004	0.797907	2.92581	2.54663	0.816742	2.6574	1.82653	2.47074
VC_0364	NA	bacterioferritin-associated ferredoxin	CDS	-1.19831	0.00616528	0.014995	169.697	215.898	148.202	93.8267	52.9694	86.0642
VC_0365	NA	bacterioferritin	CDS	-0.996595	0.00053382	0.0017993	224.762	273.338	274.722	106.501	109.592	171.03
VC_0366	NA	ribosomal protein S6	CDS	-0.695053	1.85e-05	9.57e-05	2578.84	2463.93	2946.21	1457.89	1546.26	1930.41
VC_0367	NA	primosomal replication protein N	CDS	-0.658034	0.00010644	0.00044628	2077.48	1870.22	1967.23	1101.29	1154.3	1492.81
VC_0368	NA	ribosomal protein S18	CDS	-0.704647	5.82e-05	0.00026085	1840.94	1675.96	1663.41	896.362	997.76	1284.31
VC_0369	NA	ribosomal protein L9	CDS	-0.923632	1.92e-05	9.87e-05	1856.92	2036.67	2289.33	838.002	1020.83	1400.43
VC_0370	NA	conserved hypothetical protein	CDS	-0.389148	0.0990283	0.160708	25.5821	27.164	14.4786	20.1349	14.8152	16.5403
VC_0371	NA	replicative DNA helicase	CDS	-0.459877	0.00073477	0.00238689	362.201	333.962	470.221	256.95	295.763	295.185
VC_0372	NA	alanine racemase, biosynthetic	CDS	-0.333494	0.00628562	0.0152385	230.914	224.528	313.926	197.568	212.351	200.611
VC_0373	NA	conserved hypothetical protein	CDS	0.175322	0.317342	0.419814	29.4832	37.7043	24.8735	36.4882	36.5983	30.9529
VC_0374	NA	glucose-6-phosphate isomerase	CDS	0.257192	0.126222	0.196562	3107.14	2941.64	3327.78	3180.91	4447.2	3578.12
VC_0375	NA	hypothetical protein	CDS	0.0255349	0.937601	0.955881	4.80133	3.53698	2.00473	2.96403	4.26191	3.22569
VC_0376	NA	conserved hypothetical protein	CDS	-0.447947	0.0210281	0.0429342	36.085	33.6014	25.7645	23.5078	23.339	23.1289
VC_0377	NA	conserved hypothetical protein	CDS	-0.435662	0.00089389	0.00282578	295.807	331.628	332.265	237.429	259.165	212.964
VC_0378	NA	zinc uptake regulation protein, putative	CDS	-0.888568	2.3e-06	1.51e-05	342.545	343.017	440.892	236.509	194.289	177.825
VC_0379	NA	NifR3/Smm1 family protein	CDS	-0.648715	9.41e-06	5.26e-05	65.8683	61.968	84.4214	42.6206	44.6486	48.0422
VC_0380	NA	hypothetical protein	CDS	-1.12292	0.00371637	0.00965641	1.87552	1.62701	1.41074	0.91987	0.608844	0.754949
VC_0381	NA	hypothetical protein	CDS	-0.0408686	0.809763	0.866617	93.7761	86.8683	74.1008	65.7196	93.559	88.1232
VC_0383	NA	hypothetical protein	CDS	0.0200089	0.94736	0.963743	4.20117	5.09326	2.15323	3.78169	4.26191	3.56885
VC_0384	NA	sulfite reductase (NADPH) flavoprotein alpha-component	CDS	1.04858	0.0355114	0.0673894	200.381	89.2028	108.849	303.148	160.329	360.728
VC_0385	NA	sulfite reductase (NADPH) hemoprotein beta-component	CDS	0.375903	0.504532	0.605728	156.569	95.0034	173.372	192.355	103.03	256.065
VC_0386	NA	phosphoadenosine phosphosulfate reductase	CDS	0.134716	0.779151	0.842476	68.0439	53.0548	77.9617	61.4269	54.0518	102.879
VC_0387	NA	hypothetical protein	CDS	-0.489847	0.0525906	0.0939742	9.67769	9.9743	7.57343	6.03026	4.39721	8.92213
VC_0388	NA	hypothetical protein	CDS	0.16658	0.610213	0.699802	23.4815	35.865	13.1421	26.7784	28.6157	26.0114
VC_0389	NA	Na+/H+ antiporter, putative	CDS	-0.416875	0.0116497	0.0258921	201.806	195.807	120.21	145.544	122.986	119.488
VC_0390	NA	5-methyltetrahydrofolate--homocysteine methyltransferase	CDS	-0.718094	9.54e-06	5.31e-05	425.293	445.519	529.769	293.745	241.305	316.392
VC_0391	NA	aspartokinase III, lysine-sensitive	CDS	-0.259485	0.20739	0.295095	450.425	482.445	563.7	399.428	407.858	442.881
VC_0392	NA	aminotransferase, class V	CDS	0.498728	0.0267204	0.0530043	117.708	133.698	197.652	175.9	244.62	213.788
VC_0393	NA	hypothetical protein	CDS	-0.109463	0.313691	0.416007	152.817	136.174	124.665	141.967	122.784	118.802
VC_0394	NA	excinuclease ABC, subunit A	CDS	-0.138086	0.202356	0.289464	395.06	368.412	422.181	350.164	339.464	387.769
VC_0395	NA	UTP--glucose-1-phosphate uridylyltransferase	CDS	0.863478	2.4e-06	1.56e-05	365.051	326.888	368.351	667.008	689.347	572.801
VC_0396	NA	transcriptional regulator, LuxR family	CDS	0.914095	3.24e-05	0.00015762	9.37761	11.8135	7.35068	18.9084	20.633	14.344
VC_0397	NA	single-strand binding protein	CDS	-0.193746	0.111249	0.176806	455.152	415.879	480.393	432.952	409.143	339.59
VC_0398	NA	MSHA biogenesis protein MshH	CDS	0.141238	0.12058	0.18916	182.226	185.409	190.969	199.305	227.911	188.806
VC_0399	NA	MSHA biogenesis protein MshI	CDS	0.0397555	0.674265	0.755483	220.786	210.38	239.677	231.603	245.499	212.484
VC_0400	NA	MSHA biogenesis protein MshJ	CDS	-0.211241	0.142263	0.21729	91.9005	91.2542	134.02	95.7687	89.2971	88.9467
VC_0401	NA	MSHA biogenesis protein MshK	CDS	0.191038	0.206015	0.293889	75.0209	79.1577	74.9918	98.0173	90.6501	73.0928
VC_0402	NA	MSHA biogenesis protein MshL	CDS	-0.117611	0.369574	0.473281	533.323	482.798	677.896	518.602	520.9	521.876
VC_0403	NA	MSHA biogenesis protein MshM	CDS	-0.0152721	0.916663	0.941417	145.09	132.495	185.772	152.392	158.096	147.97
VC_0404	NA	MSHA biogenesis protein MshN	CDS	-0.0775659	0.555709	0.652399	206.607	193.332	262.842	190.924	226.828	210.219
VC_0405	NA	MSHA biogenesis protein MshE	CDS	0.0130572	0.928705	0.949382	358.675	319.248	442.897	332.38	404.746	393.74
VC_0406	NA	MSHA biogenesis protein MshG	CDS	0.0533588	0.605747	0.696636	143.665	136.598	156.74	147.588	163.914	141.93
VC_0407	NA	MSHA biogenesis protein MshF	CDS	-0.352722	0.004249	0.0108237	134.587	154.778	129.788	125.511	107.089	95.8099
VC_0408	NA	MSHA pilin protein MshB	CDS	-0.593946	0.0002701	0.00101593	345.321	365.371	328.405	250.92	225.881	211.729
VC_0409	NA	MSHA pilin protein MshA	CDS	-0.0873413	0.533402	0.631824	1904.93	1890.16	2311.45	2008.48	2142.45	1596.92
VC_0410	NA	MSHA pilin protein MshC	CDS	-0.0375976	0.780543	0.843222	389.058	401.66	499.252	351.288	515.758	389.554
VC_0411	NA	MSHA pilin protein MshD	CDS	0.126799	0.399943	0.503102	140.214	149.756	86.6489	144.011	139.358	127.93
VC_0412	NA	hypothetical protein	CDS	0.315232	0.0406122	0.0758647	146.891	132.637	99.0485	143.602	167.906	159.432
VC_0413	NA	hypothetical protein	CDS	0.586129	0.00016211	0.00063844	39.1609	37.2091	32.2242	56.5209	53.6459	52.9151
VC_0414	NA	hypothetical protein	CDS	0.671099	0.00094151	0.00294418	519.819	527.223	326.623	932.033	660.934	594.625
VC_0415	NA	rod shape-determining protein MreB	CDS	-0.125343	0.403188	0.50617	748.858	658.233	1056.2	661.693	882.35	714.113
VC_0416	NA	rod shape-determining protein MreC	CDS	0.0716075	0.412813	0.515674	164.596	157.608	182.876	167.927	189.012	173.776
VC_0417	NA	rod shape-determining protein MreD	CDS	-0.0706956	0.626879	0.714399	67.9689	64.4439	99.0485	61.6313	83.344	75.2204
VC_0418	NA	maf protein	CDS	-0.012118	0.922879	0.945481	118.983	111.274	170.328	149.428	129.751	118.184
VC_0419	NA	cytoplasmic axial filament protein	CDS	-0.0287943	0.766329	0.834231	328.591	310.689	334.27	341.067	333.985	279.331
VC_0420	NA	conserved hypothetical protein	CDS	-0.367863	0.00135738	0.00401142	288.68	295.621	367.163	247.445	247.394	242.476
VC_0421	NA	conserved hypothetical protein	CDS	-0.562211	0.00012169	0.0005002	166.021	163.762	221.486	122.445	130.631	120.243
VC_0422	NA	tldD protein	CDS	-0.450757	0.0009208	0.00289626	379.38	383.763	515.067	301.002	321.131	313.029
VC_0423	NA	arginine deiminase	CDS	-1.19565	3.6e-06	2.25e-05	195.954	201.325	234.85	96.4841	75.5643	103.977
VC_0424	NA	conserved hypothetical protein	CDS	0.345493	0.093531	0.15284	56.1156	60.6239	42.1736	63.9821	74.3466	63.553
VC_0425	NA	hypothetical protein	CDS	-0.28615	0.158823	0.23735	32.0339	34.4502	23.537	24.9387	25.7067	23.1975
VC_0426	NA	hypothetical protein	CDS	-0.003625	0.990046	0.992682	61.8172	66.4953	55.093	73.4874	55.3372	54.3563
VC_0427	NA	hypothetical protein	CDS	0.0752183	0.857094	0.899125	1.27535	1.27331	1.18799	1.53312	1.55593	0.892213
VC_0428	NA	conserved hypothetical protein	CDS	-0.987843	2.22e-05	0.00011205	744.882	768.445	800.853	359.567	432.009	375.21
VC_0429	NA	conserved hypothetical protein	CDS	0.270854	0.0624615	0.108673	254.921	219.505	251.185	262.061	288.795	324.491
VC_0430	NA	immunogenic protein	CDS	0.13719	0.360672	0.464707	1006.85	1035.2	983.283	1117.03	1059.25	1150.89
VC_0431	NA	arginine repressor	CDS	-0.903459	8.37e-08	8.02e-07	305.785	319.885	293.285	175.389	162.155	153.804
VC_0432	NA	malate dehydrogenase	CDS	1.395	5.84e-07	4.47e-06	290.106	292.509	449.579	716.068	1063.24	935.039
VC_0433	NA	arginine/ornithine antiporter	CDS	-0.731436	8.04e-05	0.0003444	70.8197	64.5146	63.8544	45.4825	36.463	38.1593
VC_0434	NA	octaprenyl-diphosphate synthase	CDS	-0.268028	0.0179332	0.0372824	333.468	316.985	272.94	236.713	279.527	250.506
VC_0435	NA	ribosomal protein L21	CDS	0.0325548	0.846622	0.89062	1471.91	1537.74	1023.08	1307.24	1435.52	1381.97
VC_0436	NA	ribosomal protein L27	CDS	-0.0676652	0.677656	0.75821	506.691	594.709	440.744	417.11	511.767	542.465
VC_0437	NA	GTP1/Obg family protein	CDS	-0.523541	0.00022143	0.00084811	375.629	332.689	418.914	230.581	245.567	307.882
VC_0438	NA	conserved hypothetical protein	CDS	-0.892023	0.00247668	0.00668438	407.138	403.994	602.83	221.178	299.889	240.692
VC_0439	NA	conserved hypothetical protein	CDS	-0.587032	0.0300342	0.05859	177.949	189.512	200.25	106.501	155.255	115.988
VC_0440	NA	dihydrofolate reductase	CDS	-0.530029	0.00494685	0.0123589	193.704	215.756	222.896	140.025	175.685	122.165
VC_0441	NA	bis(5`-nucleosyl)-tetraphosphatase	CDS	-0.530439	0.00072328	0.00235363	146.291	136.103	190.969	111.918	110.471	105.35
VC_0442	NA	apaG protein	CDS	-0.615186	9.06e-06	5.09e-05	112.381	103.492	119.096	75.1227	70.7612	72.8183
VC_0443	NA	dimethyladenosine transferase	CDS	-0.146764	0.144746	0.220278	256.646	229.338	248.735	217.498	220.807	225.318
VC_0444	NA	pyridoxal phosphate biosynthetic protein PdxA	CDS	-0.223646	0.162362	0.241618	244.493	228.701	308.209	186.12	233.187	249.682
VC_0445	NA	survival protein SurA	CDS	0.194034	0.182691	0.266395	262.348	259.685	193.197	297.936	264.171	256.202
VC_0446	NA	organic solvent tolerance protein	CDS	0.199851	0.102212	0.165092	473.832	435.12	369.539	505.111	501.687	461.686
VC_0447	NA	DnaJ-related protein	CDS	-0.680645	0.00012709	0.00051784	89.8	79.7944	119.467	56.7253	71.573	51.9542
VC_0448	NA	hypothetical protein	CDS	0.189715	0.517677	0.61718	1.87552	1.90997	2.30173	2.55519	2.30008	2.12758
VC_0449	NA	methyl-accepting chemotaxis protein	CDS	0.666623	5.27e-05	0.00023897	47.5632	37.9165	36.0109	58.2584	73.4672	61.0136
VC_0450	NA	membrane-bound lytic murein transglycosylase C	CDS	0.29916	0.0386892	0.0725785	113.131	108.09	80.5605	145.85	116.627	109.056
VC_0451	NA	conserved hypothetical protein	CDS	-0.398395	0.194296	0.280278	51.2392	65.3635	30.4422	53.7613	31.6599	26.6291
VC_0452	NA	A/G-specific adenine glycosylase	CDS	-0.597706	0.0227996	0.0461012	84.6985	98.5404	51.3062	68.6836	43.0926	43.5812
VC_0453	NA	conserved hypothetical protein	CDS	-0.593545	0.00083226	0.00267588	125.21	101.016	160.527	81.0508	92.8825	82.2895
VC_0454	NA	glutaminase family protein	CDS	-0.946027	3.76e-05	0.00017771	88.3746	81.6336	163.126	50.4906	59.2608	63.0039
VC_0455	NA	oxygen-independent coproporphyrinogen III oxidase, putative	CDS	0.0186921	0.885075	0.917991	106.905	93.7301	116.2	91.2715	117.169	112.35
VC_0456	NA	HAM1 protein	CDS	0.0608317	0.606633	0.697373	82.1478	81.0677	77.2935	71.5454	92.206	86.9564
VC_0457	NA	hypothetical protein	CDS	-0.122915	0.305124	0.407229	94.5263	97.6208	75.066	91.1693	80.4351	73.9164
VC_0458	NA	conserved hypothetical protein	CDS	-0.476056	0.00097014	0.00301618	70.8197	68.5468	74.9918	50.7973	52.0223	51.2679
VC_0459	NA	conserved hypothetical protein	CDS	-0.468342	0.00111258	0.00338085	169.547	160.438	201.067	111.304	134.149	138.224
VC_0460	NA	pyrroline-5-carboxylate reductase	CDS	-0.338775	0.0084698	0.0196723	197.305	192.341	234.925	146.259	176.768	170.687
VC_0461	NA	conserved hypothetical protein	CDS	-0.494639	3.86e-05	0.00018189	162.57	170.553	182.282	115.597	129.278	120.861
VC_0462	NA	twitching motility protein PilT	CDS	0.470502	0.00026108	0.00098692	111.106	117.852	108.33	155.765	150.52	161.079
VC_0463	NA	twitching motility protein PilT	CDS	0.344142	0.0381385	0.0716179	88.8997	94.9327	124.962	119.072	142.131	130.675
VC_0464	NA	transcriptional regulator, LuxR family	CDS	-0.0902845	0.583633	0.677158	32.409	31.1255	41.3568	28.9248	36.8012	32.6687
VC_0465	NA	tyrosyl-tRNA synthetase	CDS	-0.387245	0.00989867	0.0225051	26.6324	30.2766	29.8482	22.8945	21.7831	21.6876
VC_0466	NA	conserved hypothetical protein	CDS	-0.36333	0.0407095	0.0759144	42.9119	41.8779	30.5164	32.7065	29.1569	27.8645
VC_0467	NA	conserved hypothetical protein	CDS	-0.554661	7.94e-06	4.53e-05	146.516	153.434	141.222	99.7548	95.5885	105.007
VC_0468	NA	glutathione synthetase	CDS	-0.514362	1.51e-05	8.08e-05	267.899	291.66	267.743	182.134	191.718	205.278
VC_0469	NA	conserved hypothetical protein	CDS	-0.50399	0.00019186	0.00074241	147.716	135.467	144.86	98.6305	102.556	100.614
VC_0470	NA	extracellular deoxyribonuclease	CDS	-2.59385	1.96e-15	3.88e-13	115.382	108.798	126.521	17.2731	19.483	21.2072
VC_0471	NA	sprT protein, putative	CDS	0.120779	0.666091	0.74883	8.85246	9.90356	9.8009	12.776	10.6886	7.75539
VC_0472	NA	S-adenosylmethionine synthase	CDS	-0.431134	0.00323712	0.00852887	333.768	332.477	355.283	229.559	217.56	310.421
VC_0473	NA	transketolase 1	CDS	-0.166018	0.194066	0.280054	1406.87	1295.95	1462.04	1072.57	1305.77	1333.65
VC_0474	NA	iron-regulated virulence regulatory protein IrgB	CDS	-1.16204	0.0179017	0.0372786	77.6466	123.724	121.917	33.8308	35.2453	75.0831
VC_0475	NA	iron-regulated outer membrane virulence protein, TonB receptor family	CDS	-1.29839	0.0890535	0.147055	544.876	921.243	732.172	119.685	211.945	561.545
VC_0476	NA	D-erythrose 4-phosphate dehydrogenase	CDS	-0.593054	0.00034482	0.00125314	806.249	905.114	646.414	532.503	500.334	530.249
VC_0477	NA	phosphoglycerate kinase	CDS	0.207582	0.269584	0.366552	8094.15	7312.29	7399.31	8481.41	9835.33	8018.18
VC_0478	NA	fructose-bisphosphate aldolase, class II	CDS	0.428184	0.00535302	0.0132506	5899.86	5455.09	5108.72	6851.7	8310.31	6990.42
VC_0479	NA	hypothetical protein	CDS	0.401515	0.159864	0.23875	43.3621	44.2123	25.9872	61.2225	44.6486	44.4047
VC_0480	NA	conserved hypothetical protein	CDS	-0.293342	0.0577361	0.101718	591.689	552.053	769.965	410.364	573.193	577.811
VC_0481	NA	LysE/YggA family protein	CDS	-0.585179	0.0584807	0.102648	24.6819	19.9486	30.9619	18.193	14.7476	17.5011
VC_0482	NA	chromosome initiation inhibitor	CDS	-0.910175	1.24e-05	6.71e-05	40.8864	46.9004	46.48	22.6901	20.4301	28.2763
VC_0483	NA	conserved hypothetical protein	CDS	-0.217056	0.166721	0.246448	127.16	124.007	166.541	99.857	131.51	127.792
VC_0484	NA	hypothetical protein	CDS	-0.411157	0.228319	0.320458	7.42706	5.65918	3.41547	4.39493	4.32956	3.70611
VC_0485	NA	pyruvate kinase I	CDS	-0.117694	0.625096	0.713178	4748.37	4546.79	4832.07	4054.89	5173.21	3792.32
VC_0486	NA	transcriptional regulator, DeoR family	CDS	0.581683	0.111857	0.177697	80.6474	70.386	145.009	175.286	155.188	112.762
VC_0487	NA	glucosamine--fructose-6-phosphate aminotransferase (isomerizing)	CDS	0.455632	0.0806245	0.135032	547.802	454.432	663.12	741.517	813.957	728.32
VC_0488	NA	extracellular solute-binding protein, putative	CDS	1.4347	5.31e-07	4.12e-06	35.7849	31.8329	43.0646	94.7466	126.572	77.8284
VC_0489	NA	hemolysin, putative	CDS	-0.486918	0.0101987	0.0230758	15.3793	16.6238	13.6619	10.1186	11.568	10.8438
VC_0490	NA	conserved hypothetical protein	CDS	2.6969	1.19e-12	6.23e-11	208.258	232.592	138.029	1535.88	1118.85	1099.27
VC_0491	NA	hypothetical protein	CDS	2.79359	3.05e-10	6.8e-09	33.1592	36.2187	13.5134	218.111	175.753	181.394
VC_0492	NA	hypothetical protein	CDS	2.80419	3.8e-12	1.66e-10	130.311	129.171	68.9776	943.48	705.312	645.893
VC_0493	NA	hypothetical protein	CDS	0.91388	4.24e-06	2.59e-05	60.0167	65.7879	52.9397	135.732	102.489	98.8297
VC_0494	NA	conserved hypothetical protein	CDS	-0.0387843	0.802599	0.861644	10.1278	9.19616	8.46442	10.0164	8.11792	8.99076
VC_0495	NA	conserved hypothetical protein	CDS	-0.618035	0.0246111	0.0493928	12.6785	10.611	7.49918	3.9861	7.50908	8.30444
VC_0496	NA	hypothetical protein	CDS	-0.405178	0.0847051	0.141295	4.50125	7.78137	5.04895	3.67948	4.32956	5.01012
VC_0497	NA	transcriptional regulator	CDS	-1.08729	0.061264	0.106836	3.07585	3.89068	1.18799	2.35078	0.541195	1.16674
VC_0498	NA	ribonuclease HI, putative	CDS	-0.349947	0.436583	0.538224	1.4254	2.19293	0.96524	2.35078	1.08239	0.41179
VC_0502	NA	type IV pilin, putative	CDS	-0.0078832	0.970659	0.980417	69.0942	83.968	49.45	84.3214	53.9842	63.4157
VC_0503	NA	conserved hypothetical protein	CDS	-1.06812	0.0070293	0.0168247	162.42	131.434	269.451	98.5283	84.2234	85.9956
VC_0504	NA	hypothetical protein	CDS	0.0418544	0.784155	0.845459	32.259	30.0644	26.7297	31.7866	27.3303	32.6001
VC_0505	NA	hypothetical protein	CDS	0.00327116	0.983953	0.988305	35.935	33.0354	44.9208	32.9109	40.319	40.7673
VC_0506	NA	hypothetical protein	CDS	-0.81682	2.96e-05	0.00014506	200.231	177.981	264.847	125.409	118.048	121.615
VC_0507	NA	hypothetical protein	CDS	0.0828445	0.730751	0.802589	11.4032	12.8039	7.64767	13.5936	9.33561	10.9811
VC_0508	NA	hypothetical protein	CDS	0.107705	0.597773	0.690161	15.0042	14.0772	11.5829	16.8643	11.3651	15.7167
VC_0509	NA	hypothetical protein	CDS	0.00880138	0.968339	0.979526	6.45179	5.09326	5.4202	6.43909	5.41195	5.28464
VC_0510	NA	DNA repair protein RadC-related protein	CDS	-0.713589	0.0440121	0.0808714	7.05196	3.39551	5.2717	3.06623	2.90892	3.56885
VC_0512	NA	methyl-accepting chemotaxis protein	CDS	-0.220052	0.613014	0.702586	1.20033	0.778137	0.816742	0.91987	0.541195	0.960844
VC_0513	NA	transcriptional regulator, AraC/XylS family	CDS	0.585368	0.153389	0.231096	1.12531	0.848876	0.593994	2.04416	1.01474	0.960844
VC_0514	NA	methyl-accepting chemotaxis protein	CDS	1.44201	0.00120751	0.00361388	1.27535	2.05145	1.41074	6.23467	3.78836	3.15706
VC_0515	NA	conserved hypothetical protein	CDS	0.194494	0.63401	0.720944	1.35038	0.778137	0.519745	0.715454	1.48829	0.754949
VC_0516	NA	phage integrase	CDS	-0.351236	0.0223422	0.0452736	133.012	137.73	112.042	122.343	84.0205	93.9569
VC_0517	NA	RNA polymerase sigma factor RpoD	CDS	0.0497974	0.641646	0.727869	1056.07	998.349	1027.83	938.165	1106.74	1145.46
VC_0519	NA	conserved hypothetical protein	CDS	0.170048	0.313292	0.416005	843.534	756.137	879.408	889.208	845.075	1054.87
VC_0520	NA	ribosomal protein S21	CDS	0.256916	0.121526	0.190247	467.38	439.93	407.925	469.44	507.708	594.351
VC_0522	NA	beta-ketoadipate enol-lactone hydrolase, putative	CDS	-1.17029	9.62e-11	2.55e-09	265.799	258.766	260.318	122.445	127.857	98.4866
VC_0523	NA	conserved hypothetical protein	CDS	-0.826449	7.4e-07	5.52e-06	121.309	136.386	157.111	76.0426	86.5235	71.3084
VC_0524	NA	dihydroneopterin aldolase FolB, putative	CDS	-0.388488	0.0208688	0.0426553	46.0628	50.4374	43.2131	38.6345	35.5159	32.6687
VC_0525	NA	2-amino-4-hydroxy-6-hydroxymethyldihydropteridine pyrophosphokinase	CDS	0.0679668	0.609939	0.699802	62.0422	66.2124	59.9192	55.1922	68.9347	72.9555
VC_0526	NA	undecaprenol kinase, putative	CDS	0.30814	0.0448276	0.0822495	100.528	101.794	68.9776	88.6141	117.98	129.096
VC_0527	NA	conserved hypothetical protein	CDS	-0.218497	0.0967657	0.157443	47.8633	40.7461	50.2668	37.9191	39.3043	42.0713
VC_0528	NA	CDP-ribitol pyrophosphorylase-related protein	CDS	-0.3719	0.0652506	0.112692	96.3268	86.7269	144.118	55.601	99.8504	96.9767
VC_0529	NA	conserved hypothetical protein	CDS	-0.0822	0.362203	0.465902	92.2006	79.7944	86.9459	79.7221	81.1115	83.7307
VC_0530	NA	conserved hypothetical protein	CDS	-0.173664	0.154904	0.23282	156.944	143.955	188.742	117.641	152.346	163.893
VC_0531	NA	survival protein SurE	CDS	0.0314446	0.780971	0.843234	127.535	111.627	140.702	124.591	134.216	129.371
VC_0532	NA	protein-L-isoaspartate O-methyltransferase	CDS	0.201152	0.138838	0.212922	81.9978	74.4889	107.661	89.023	107.021	107.477
VC_0533	NA	lipoprotein NlpD	CDS	-0.13319	0.545457	0.643373	413.89	507.133	408.965	476.901	331.076	404.927
VC_0534	NA	RNA polymerase sigma-38 factor	CDS	-0.487194	0.114477	0.181247	538.875	611.969	698.092	428.353	337.57	553.103
VC_0535	NA	DNA mismatch repair protein MutS	CDS	0.00090465	0.993609	0.99546	167.597	139.569	191.637	158.524	167.635	172.883
VC_0536	NA	hypothetical protein	CDS	0.178018	0.412619	0.515602	8.02723	8.2058	4.9747	10.0164	8.45617	5.69644
VC_0537	NA	cysteine synthase B	CDS	-0.0153972	0.921432	0.944711	123.334	118.489	101.87	110.487	106.683	122.851
VC_0538	NA	thiosulfate ABC transporter, periplasmic thiosulfate-binding protein	CDS	0.824403	0.073389	0.124914	291.531	132.92	140.777	346.689	197.536	456.676
VC_0539	NA	sulfate ABC transporter, permease protein	CDS	0.721416	0.137186	0.210819	96.0267	48.0323	43.9556	99.4482	53.24	157.235
VC_0540	NA	sulfate ABC transporter, permease protein	CDS	0.301028	0.489849	0.592255	83.0481	47.1126	50.7122	80.5397	45.528	96.8394
VC_0541	NA	sulfate ABC transporter, ATP-binding protein	CDS	-0.0930044	0.81974	0.873036	100.753	76.5403	139.811	93.8267	72.6554	130.743
VC_0542	NA	CinA-related protein	CDS	0.510091	0.0239711	0.0481853	19.2053	19.1705	31.4074	25.1431	42.4838	31.502
VC_0543	NA	recA protein	CDS	-0.273957	0.0310452	0.0600951	354.023	372.374	410.004	329.824	343.929	266.154
VC_0544	NA	regulatory protein RecX	CDS	-0.233405	0.194005	0.280054	15.0792	10.1158	10.3206	10.323	10.6209	9.26529
VC_0545	NA	alanyl-tRNA synthetase	CDS	-0.19644	0.155001	0.232872	1042.86	972.529	1337.08	839.228	1059.73	1026.59
VC_0546	NA	hypothetical protein	CDS	0.0706892	0.834478	0.882491	27.9828	36.5724	14.7756	36.9992	23.4743	23.1975
VC_0547	NA	aspartokinase, alpha and beta subunits	CDS	-0.496041	0.00098998	0.00305906	866.791	939.494	915.716	654.845	693.135	582.066
VC_0548	NA	carbon storage regulator	CDS	-0.0747218	0.65456	0.738734	329.342	441.203	345.333	360.691	423.688	275.213
VC_0549	NA	hypothetical protein	CDS	1.76095	1.4e-08	1.74e-07	29.3332	32.2573	39.5006	122.24	127.722	92.7901
VC_0550	NA	oxaloacetate decarboxylase, alpha subunit	CDS	1.41005	0.00010758	0.00045003	194.304	176.496	376.37	587.695	766.805	630.932
VC_0551	NA	oxaloacetate decarboxylase, beta subunit	CDS	1.39335	0.00027896	0.00103989	77.4965	74.1352	163.868	233.34	322.011	273.223
VC_0552	NA	quinone oxidoreductase	CDS	-0.309745	0.0577676	0.101718	244.268	259.968	405.995	228.23	253.888	252.153
VC_0553	NA	conserved hypothetical protein	CDS	0.228093	0.190346	0.275424	22.9564	26.5981	17.6713	30.6623	22.1213	26.1487
VC_0554	NA	protease, insulinase family/protease, insulinase family	CDS	-0.131258	0.313656	0.416007	291.156	283.03	379.562	253.577	301.716	315.363
VC_0555	NA	hypothetical protein	CDS	0.239381	0.326053	0.428778	10.878	12.1672	6.83093	15.4334	10.0121	10.0889
VC_0556	NA	glutamate--cysteine ligase	CDS	-0.0812437	0.473945	0.576171	365.877	350.02	422.775	319.399	369.027	387.769
VC_0557	NA	autoinducer-2 production protein	CDS	-0.185302	0.359263	0.463181	3.15088	3.25403	2.67297	2.24857	2.43538	3.22569
VC_0558	NA	hemolysin, putative	CDS	-0.0661471	0.544705	0.642687	196.63	214.836	158.671	191.026	176.632	177.001
VC_0559	NA	conserved hypothetical protein	CDS	-0.199533	0.0744968	0.126456	106.755	109.01	90.6584	82.6861	88.9589	95.1236
VC_0560	NA	signal recognition particle protein	CDS	-0.523287	0.0003992	0.00141124	510.442	506.001	719.253	385.119	429.709	392.779
VC_0561	NA	ribosomal protein S16	CDS	-0.591077	0.00046303	0.00159498	1151.95	1215.1	1023.15	706.562	736.769	807.178
VC_0562	NA	16S rRNA processing protein RimM	CDS	-0.766966	5.99e-05	0.00026637	2918.09	2918.93	3378.86	1557.65	1805.36	2052.57
VC_0563	NA	tRNA (guanine-N1)-methyltransferase	CDS	-0.761946	4.75e-05	0.00021725	3340.68	3283.03	3806.09	1751.53	2064.45	2334.3
VC_0564	NA	ribosomal protein L19	CDS	-0.550697	0.00446443	0.0113113	1737.03	1870.85	1225.48	957.993	1120.61	1220.96
VC_0565	NA	protease DegS	CDS	-0.395549	0.00278085	0.0074466	276.302	282.11	255.492	225.368	198.618	194.846
VC_0566	NA	protease DO	CDS	-0.988543	0.00051403	0.00174352	447.649	436.818	630.525	213.512	267.891	281.939
VC_0567	NA	conserved hypothetical protein	CDS	-0.703887	1.93e-06	1.28e-05	525.446	536.844	542.985	361.1	324.784	299.715
VC_0568	NA	conserved hypothetical protein	CDS	-0.168669	0.136961	0.210645	119.958	122.38	114.418	105.07	96.4679	115.85
VC_0569	NA	hypothetical protein	CDS	-0.31456	0.210086	0.298144	424.168	507.84	278.212	353.332	281.151	338.766
VC_0570	NA	ribosomal protein L13	CDS	-0.639233	0.00015841	0.00062581	2513.72	2446.25	2858.3	1480.68	1620.27	1918.67
VC_0571	NA	ribosomal protein S9	CDS	-0.710597	0.00027145	0.00101896	1667.56	1680.7	2020.99	815.618	1136.44	1328.64
VC_0572	NA	hypothetical protein	CDS	-1.12751	0.015222	0.0325076	14.1789	9.19616	24.6508	6.23467	6.42669	9.19665
VC_0573	NA	ubiquinol--cytochrome c reductase, iron-sulfur subunit	CDS	1.05987	8.66e-07	6.36e-06	159.194	134.547	160.75	306.112	288.998	352.355
VC_0574	NA	ubiquinol--cytochrome c reductase, cytochrome B	CDS	1.21224	1.29e-07	1.17e-06	302.484	264.213	234.479	560.303	588.955	706.976
VC_0575	NA	ubiquinol--cytochrome c reductase, cytochrome c1	CDS	1.01184	4.47e-08	4.74e-07	130.461	146.36	119.17	279.64	246.514	272.468
VC_0576	NA	stringent starvation protein A	CDS	0.366025	0.00923895	0.021249	249.744	236.836	265.367	265.638	359.015	344.257
VC_0577	NA	stringent starvation protein B	CDS	0.124297	0.282697	0.381079	158.594	158.457	161.047	134.914	191.853	194.091
VC_0578	NA	hemolysin, putative	CDS	-0.21286	0.0713352	0.121914	110.206	124.714	118.576	91.8848	109.863	103.154
VC_0579	NA	phosphoheptose isomerase, putative	CDS	-0.0539116	0.634515	0.721301	134.362	115.518	112.488	119.072	115.613	114.409
VC_0580	NA	conserved hypothetical protein	CDS	-0.0832549	0.535702	0.633654	61.5921	65.6464	47.4453	58.054	53.443	53.4641
VC_0581	NA	lipoprotein, putative	CDS	-0.0724444	0.587501	0.680604	499.039	524.464	359.069	504.702	406.64	403.692
VC_0582	NA	conserved hypothetical protein	CDS	-0.262229	0.00741469	0.0175906	123.109	118.348	113.824	101.186	93.2208	101.85
VC_0584	NA	hypothetical protein	CDS	-0.563384	0.183939	0.267904	0.450125	0.990356	0.593994	0.408831	0.541195	0.41179
VC_0585	NA	hypoxanthine phosphoribosyltransferase	CDS	-0.340941	0.0581854	0.102368	66.8436	66.3538	64.7454	53.8635	58.2461	44.1988
VC_0586	NA	carbonic anhydrase, putative	CDS	-0.0926815	0.41827	0.520591	285.829	284.374	281.182	232.523	297.184	268.556
VC_0587	NA	sulfate permease family protein	CDS	-0.454756	0.0158566	0.0336528	68.6441	62.7461	117.388	50.8995	64.9434	65.4747
VC_0588	NA	hypothetical protein	CDS	0.239279	0.640306	0.726787	1.50042	0.778137	1.03949	1.83974	1.42064	0.754949
VC_0589	NA	ABC transporter, ATP-binding protein	CDS	0.346275	0.0253324	0.0506325	50.1139	62.3217	43.2873	59.1783	75.3614	63.3471
VC_0590	NA	permease, putative	CDS	0.210726	0.152665	0.23019	36.1601	45.1319	35.4911	45.8913	46.3398	42.9635
VC_0591	NA	pantoate--beta-alanine ligase	CDS	-0.159557	0.216845	0.306925	226.713	216.746	198.246	179.272	189.824	205.346
VC_0592	NA	3-methyl-2-oxobutanoate hydroxymethyltransferase	CDS	-0.179833	0.148085	0.224453	217.56	204.225	168.843	162.204	176.362	182.766
VC_0593	NA	2-amino-4-hydroxy-6-hydroxymethyldihydropteridine pyrophosphokinase	CDS	0.13731	0.516856	0.616396	80.1223	93.3764	43.2131	92.6002	71.4377	74.5341
VC_0594	NA	polyA polymerase	CDS	-0.134001	0.245451	0.339128	290.481	264.142	340.21	245.503	308.346	261.487
VC_0595	NA	glutamyl-tRNA synthetase-related protein	CDS	1.03116	1.18e-06	8.32e-06	42.8369	33.8136	25.913	73.5896	71.6406	64.4452
VC_0596	NA	dnaK suppressor protein	CDS	0.618532	5.98e-05	0.00026637	233.615	240.869	236.187	340.25	404.137	346.659
VC_0597	NA	sugar fermentation stimulation protein	CDS	-0.0491847	0.724015	0.797623	53.4148	58.431	51.9002	59.1783	48.7075	50.513
VC_0600	NA	hypothetical protein	CDS	-0.124443	0.374237	0.477952	15.6043	15.8457	17.3743	14.7179	14.4093	15.648
VC_0601	NA	ATP-dependent helicase HrpB	CDS	-0.748828	6.01e-05	0.00026637	166.996	147.987	264.996	103.332	117.236	124.429
VC_0602	NA	penicillin-binding protein 1B	CDS	-0.537148	0.00015194	0.00060597	214.41	202.033	271.233	153.516	158.705	161.628
VC_0603	NA	conserved hypothetical protein	CDS	-0.471228	3.4e-05	0.00016337	355.974	386.946	422.404	293.541	270.733	276.38
VC_0604	NA	aconitate hydratase 2	CDS	0.457574	0.0120816	0.0266007	1247	1060.67	1569.85	1730.99	1800.62	1793.07
VC_0605	NA	conserved hypothetical protein	CDS	-0.334054	0.102481	0.165454	22.0561	29.2155	21.2353	23.61	17.5212	16.6089
VC_0606	NA	nitrogen regulatory protein P-II	CDS	-0.454608	0.270396	0.367524	27.6827	14.9261	11.1374	15.9444	12.3122	11.1183
VC_0608	NA	iron(III) ABC transporter, periplasmic iron-compound-binding protein	CDS	-0.674031	0.0749272	0.127072	592.965	730.317	778.429	224.755	368.689	723.31
VC_0609	NA	iron(III) ABC transporter, permease protein	CDS	-0.268855	0.061075	0.106605	151.017	190.573	159.116	114.984	131.646	168.765
VC_0610	NA	iron(III) ABC transporter, ATP-binding protein	CDS	-0.703573	0.00062446	0.00206963	148.691	136.174	227.945	80.5397	101.542	132.528
VC_0611	NA	phosphoglucomutase/phosphomannomutase, putative	CDS	-0.0025035	0.984105	0.988305	45.5377	50.5081	45.7375	46.1979	42.5514	52.7778
VC_0612	NA	cellobiose/cellodextrin-phosphorylase, putative	CDS	0.0719335	0.545764	0.643533	93.551	85.1706	95.8558	96.3819	95.1826	97.0453
VC_0613	NA	beta-N-acetylhexosaminidase	CDS	-0.12118	0.431121	0.533938	29.5582	26.3859	33.0409	26.574	26.5862	28.6194
VC_0614	NA	conserved hypothetical protein	CDS	-0.13209	0.528079	0.627198	7.57711	8.41802	10.0979	8.58545	6.49434	8.78486
VC_0615	NA	endoglucanase-related protein	CDS	-0.503721	0.00076395	0.00247741	23.9317	19.1705	26.6555	16.0466	16.6417	16.4716
VC_0616	NA	peptide ABC transporter, ATP-binding protein	CDS	-0.420204	0.0546418	0.0970866	11.6282	8.77172	11.7314	6.13247	9.7415	7.96128
VC_0617	NA	peptide ABC transporter, ATP-binding protein	CDS	-0.676328	0.00116896	0.00350967	12.3034	11.3184	12.3254	7.25675	6.83258	8.37307
VC_0618	NA	peptide ABC transporter, permease protein	CDS	-0.608658	0.00804675	0.0188996	8.47736	7.14471	9.72665	5.72364	5.3443	5.55917
VC_0619	NA	peptide ABC transporter, permease protein	CDS	-0.42485	0.0426179	0.0789648	8.40234	9.05468	10.1721	5.51922	6.56198	8.37307
VC_0620	NA	peptide ABC transporter, periplasmic peptide-binding protein	CDS	0.071834	0.549323	0.646527	72.2451	61.685	69.4231	71.341	72.7907	69.5926
VC_0621	NA	hypothetical protein	CDS	-0.69841	0.0516883	0.0925376	3.82606	3.04181	4.9747	1.63532	2.77362	2.74527
VC_0622	NA	sensory box sensor histidine kinase/response regulator	CDS	1.16021	1.16e-08	1.49e-07	90.6252	91.6079	119.838	227.003	258.623	189.492
VC_0623	NA	conserved hypothetical protein	CDS	-0.0954062	0.361714	0.465432	96.1017	99.743	99.9395	81.153	96.5356	99.0356
VC_0624	NA	conserved hypothetical protein	CDS	0.0848843	0.478053	0.580229	107.73	99.0356	112.339	120.196	113.854	104.458
VC_0625	NA	hypothetical protein	CDS	-1.37361	2.54e-05	0.00012673	16.7296	17.8264	26.804	6.13247	8.65911	8.71623
VC_0626	NA	glutamate-1-semialdehyde 2,1-aminomutase	CDS	0.0192078	0.880669	0.915944	367.077	337.145	304.051	337.081	372.004	312.686
VC_0627	NA	hesB family protein	CDS	-0.509498	0.0247954	0.0497247	113.357	109.293	190.152	73.283	112.771	103.634
VC_0628	NA	conserved hypothetical protein	CDS	-0.121648	0.506058	0.607173	78.7719	83.7558	110.409	74.3051	86.4558	89.9762
VC_0629	NA	multidrug resistance protein, putative	CDS	-0.0800748	0.718709	0.793298	140.964	155.344	220.446	141.353	170.476	176.864
VC_0630	NA	conserved hypothetical protein	CDS	0.517097	0.0061276	0.0149226	57.7661	54.611	30.368	76.9625	68.3258	59.1606
VC_0631	NA	tyrosyl-tRNA synthetase	CDS	0.0544374	0.610177	0.699802	419.892	381.287	411.638	394.318	465.969	399.094
VC_0632	NA	D-alanyl-D-alanine carboxypeptidase/D-alanyl-D-alanine-endopeptidase	CDS	0.335463	0.00949541	0.0217549	96.4018	82.1995	75.66	116.926	107.089	96.908
VC_0633	NA	outer membrane protein OmpU	CDS	0.706447	1.86e-05	9.6e-05	31482.9	26725	33596.5	50658.8	50732	48413.9
VC_0634	NA	transcription elongation factor GreA	CDS	-0.26838	0.0567795	0.100364	181.701	151.666	138.549	151.881	125.625	114.478
VC_0635	NA	conserved hypothetical protein	CDS	-0.442392	0.0326879	0.0626311	143.815	169.492	144.86	162.306	93.3561	82.0149
VC_0636	NA	cell division protein FtsJ	CDS	-0.137512	0.378059	0.481363	292.056	321.37	211.165	292.11	216.478	241.241
VC_0637	NA	cell division protein FtsH	CDS	-0.44721	0.00042626	0.00149013	2366.01	2416.04	2719.9	1665.58	1863.74	1972.96
VC_0638	NA	dihydropteroate synthase	CDS	0.518364	0.00229978	0.00628807	87.3243	89.3442	58.8054	121.116	107.495	108.781
VC_0639	NA	phosphoglucomutase/phosphomannomutase family protein MrsA	CDS	1.04549	3.17e-10	6.91e-09	267.749	252.894	247.696	530.663	534.7	520.572
VC_0640	NA	preprotein translocase, SecG subunit	CDS	0.0192702	0.921283	0.944711	466.93	486.689	518.928	492.028	581.581	418.722
VC_0641	NA	conserved hypothetical protein	CDS	0.0133917	0.921627	0.944711	162.87	142.682	169.66	146.259	151.196	182.08
VC_0642	NA	N utilization substance protein A	CDS	-0.268973	0.0954246	0.15553	777.141	725.931	697.052	580.131	492.217	753.508
VC_0643	NA	initiation factor IF-2	CDS	-0.879829	4.92e-05	0.00022436	3327.02	3358.23	2843.15	1653.31	1364.01	2160.66
VC_0644	NA	ribosome-binding factor A	CDS	-0.241063	0.160778	0.239829	123.034	120.187	90.1386	89.6362	79.8262	112.556
VC_0645	NA	tRNA pseudouridine 55 synthase	CDS	-0.535416	0.00826628	0.019297	242.317	216.746	271.53	131.848	152.076	219.896
VC_0646	NA	ribosomal protein S15	CDS	-0.730615	3.25e-05	0.0001579	925.232	1012.5	845.625	490.597	538.083	648.57
VC_0647	NA	polyribonucleotide nucleotidyltransferase	CDS	-0.0328338	0.819935	0.873036	3423.5	3130.02	3061.82	2720.67	3023.05	3655.12
VC_0648	NA	conserved hypothetical protein	CDS	-0.113625	0.354066	0.457466	210.809	197.717	153.028	161.284	182.856	174.805
VC_0649	NA	transcriptional regulator, MarR family	CDS	-0.11436	0.510428	0.611053	10.803	12.0257	13.3649	9.40312	12.0416	11.8733
VC_0650	NA	conserved hypothetical protein	CDS	-0.0566508	0.648191	0.733746	49.6638	47.7493	46.5543	40.1677	49.1811	48.9344
VC_0651	NA	conserved hypothetical protein	CDS	-0.0331637	0.876516	0.913138	364.601	411.705	282.741	357.932	355.43	321.677
VC_0652	NA	protease, putative	CDS	-0.0904872	0.708394	0.785597	524.921	547.172	394.412	506.337	464.007	407.124
VC_0653	NA	c-di-GMP phosphodiesterase A-related protein	CDS	-0.0960304	0.750301	0.819995	518.319	518.38	497.173	504.804	483.625	446.724
VC_0654	NA	conserved hypothetical protein	CDS	-0.809528	0.00377164	0.00978507	515.318	637.648	491.382	431.726	284.465	222.435
VC_0655	NA	acetyltransferase, putative	CDS	-0.684524	0.00421607	0.0107471	316.438	316.914	336.943	173.855	231.767	197.934
VC_0656	NA	DNA polymerase III, psi subunit	CDS	-0.500276	0.00992869	0.0225598	133.537	121.602	118.056	77.2691	98.0239	88.3977
VC_0657	NA	ribosomal-protein-alanine acetyltransferase	CDS	-0.42465	0.00486006	0.0121582	62.1173	71.2349	69.4231	51.8193	49.1134	50.1698
VC_0658	NA	c-di-GMP phosphodiesterase A-related protein	CDS	-1.64117	3.5e-12	1.55e-10	195.504	210.592	199.359	61.8357	64.6728	67.5336
VC_0659	NA	peptide chain release factor 3	CDS	-0.247915	0.0350226	0.0665624	258.372	234.714	241.681	194.808	197.942	225.936
VC_0660	NA	ATP-dependent RNA helicase SrmB	CDS	-0.0250897	0.818871	0.872643	138.038	121.248	127.412	128.475	120.889	130.675
VC_0661	NA	conserved hypothetical protein	CDS	0.121183	0.382196	0.484991	18.3801	20.2316	17.9683	20.3393	17.0476	24.1584
VC_0662	NA	branched chain amino acid transport system II carrier protein	CDS	-0.0374502	0.842385	0.888149	237.141	181.447	329.964	185.098	303.272	240.692
VC_0664	NA	lysyl-tRNA synthetase, heat inducible	CDS	-0.365582	0.0105569	0.0237862	1162.22	983.423	1175.07	758.791	846.09	972.375
VC_0665	NA	sigma-54 dependent transcriptional regulator	CDS	0.795297	1.46e-06	1e-05	199.781	191.139	246.953	344.338	382.083	380.494
VC_0666	NA	hypothetical protein	CDS	-0.61348	0.0937945	0.153202	63.0175	75.55	82.2682	43.9493	40.4543	59.8469
VC_0667	NA	oxidoreductase Tas, aldo/keto reductase family	CDS	-0.335327	0.058227	0.102394	538.275	548.657	623.174	412.817	453.386	489.138
VC_0668	NA	DNA mismatch repair protein MutH	CDS	0.0336798	0.828759	0.878456	28.3579	25.1833	24.3538	27.6983	24.895	27.1782
VC_0669	NA	hypothetical protein	CDS	0.321865	0.513805	0.613924	0.225063	0.919616	0.296997	0.511039	0.608844	0.686317
VC_0671	NA	MutT/nudix family protein	CDS	-0.630382	0.00086871	0.00277572	277.352	278.856	475.047	226.186	230.82	209.19
VC_0672	NA	phosphoenolpyruvate-protein phosphotransferase	CDS	-0.279241	0.0293539	0.0576212	431.37	441.699	572.239	387.572	409.346	394.015
VC_0673	NA	conserved hypothetical protein	CDS	-0.185487	0.151851	0.229145	126.335	126.412	147.682	103.639	135.163	113.174
VC_0674	NA	prolipoprotein diacylglyceryl transferase	CDS	0.315284	0.051278	0.0920217	140.964	146.007	89.9159	169.052	159.179	140.832
VC_0675	NA	thymidylate synthase	CDS	0.189378	0.0449628	0.0823772	189.728	181.377	189.93	202.474	230.752	206.444
VC_0676	NA	nptA protein	CDS	-0.372376	0.0994456	0.161176	12.0033	12.6624	13.0679	6.5413	9.33561	13.04
VC_0677	NA	transcriptional activator protein NhaR	CDS	-0.19549	0.178463	0.261163	108.405	111.486	89.8416	86.4678	91.8001	92.1724
VC_0678	NA	transcriptional activator HlyU	CDS	-0.742938	9.47e-05	0.00040077	200.906	219.647	153.399	135.936	101.948	105.281
VC_0679	NA	ribosomal protein S20	CDS	-0.213502	0.206104	0.293889	1117.36	1179.23	803.674	912.307	915.566	845.955
VC_0680	NA	MviN protein	CDS	-0.420421	0.00012476	0.00051002	123.709	108.585	121.249	84.5258	86.5911	92.996
VC_0681	NA	riboflavin kinase/FMN adenylyltransferase	CDS	-0.273437	0.0381391	0.0716179	355.599	332.123	464.132	294.869	318.155	339.864
VC_0682	NA	isoleucyl-tRNA synthetase	CDS	-0.217032	0.16412	0.243464	1549.71	1369.1	2122.19	1204.72	1516.36	1615.66
VC_0683	NA	lipoprotein signal peptidase	CDS	-0.360387	0.0577221	0.101718	189.203	156.971	285.34	127.555	175.482	188.6
VC_0684	NA	peptidyl-prolyl cis-trans isomerase, FKBP-type	CDS	-0.107175	0.312157	0.414704	66.1684	65.2927	68.7548	62.8578	67.8523	55.1799
VC_0685	NA	lytB protein	CDS	-0.24544	0.096237	0.15665	142.54	130.727	189.484	128.68	149.979	111.664
VC_0686	NA	hypothetical protein	CDS	-0.10334	0.772587	0.837785	1.50042	1.69775	1.41074	1.43091	1.48829	1.37263
VC_0687	NA	carbon starvation protein A, putative	CDS	1.65073	3.67e-06	2.29e-05	160.62	189.582	251.854	672.527	718.571	499.433
VC_0688	NA	conserved hypothetical protein	CDS	0.25075	0.195825	0.281989	39.686	35.865	25.7645	46.3001	36.5306	37.8847
VC_0689	NA	conserved hypothetical protein	CDS	0.0639785	0.632336	0.719302	134.062	138.508	160.675	135.732	153.767	163.275
VC_0690	NA	glucokinase regulatory protein-related protein	CDS	0.0655067	0.641096	0.727464	78.3968	84.1802	101.053	82.6861	98.1592	94.9177
VC_0691	NA	conserved hypothetical protein	CDS	0.319843	0.0214947	0.0437778	93.551	90.6883	118.725	130.213	131.781	116.194
VC_0692	NA	beta-hexosaminidase	CDS	0.0303422	0.845771	0.890148	133.837	126.058	178.421	131.95	172.641	142.891
VC_0693	NA	response regulator	CDS	0.677621	0.00036581	0.00132177	31.8839	28.7911	33.7092	48.9575	62.2374	39.7378
VC_0694	NA	conserved hypothetical protein	CDS	0.727495	2.02e-05	0.00010298	50.414	53.8329	52.9397	87.1832	98.0915	75.0145
VC_0695	NA	phospho-2-dehydro-3-deoxyheptonate aldolase, tyr-sensitive	CDS	0.148718	0.402827	0.505885	1591.34	1563.06	1506.29	1594.54	1946.34	1625.82
VC_0696	NA	chorismate mutase/prephenate dehydrogenase	CDS	0.119846	0.446608	0.548896	1383.91	1329.34	1439.99	1367.34	1709.3	1436.26
VC_0697	NA	hypothetical protein	CDS	0.401097	0.0187891	0.038741	63.9178	66.3538	56.9492	79.211	81.6527	86.3387
VC_0698	NA	ABC transporter, ATP-binding protein	CDS	-0.139196	0.219271	0.310125	599.042	584.664	678.787	491.619	565.548	633.883
VC_0699	NA	hypothetical protein	CDS	-0.358779	0.315957	0.418571	4.57627	6.43731	3.19272	4.90597	2.97657	3.36296
VC_0700	NA	soluble lytic murein transglycosylase	CDS	-0.217915	0.11064	0.176001	122.584	115.023	171.442	111.1	110.471	130.057
VC_0701	NA	trp operon repressor, putative	CDS	-0.414688	0.00454056	0.0114426	79.7472	86.7976	126.521	62.7556	82.9381	73.985
VC_0702	NA	conserved hypothetical protein	CDS	0.243972	0.0136295	0.0295764	91.1503	84.5339	76.551	103.536	97.0768	98.1434
VC_0703	NA	c-di-GMP phosphodiesterase A-related protein	CDS	0.527512	4.18e-05	0.00019551	157.019	148.058	121.546	216.987	199.633	198.414
VC_0704	NA	spermidine/putrescine ABC transporter, periplasmic spermidine/putrescine-binding protein, putative	CDS	1.52451	9.29e-09	1.23e-07	42.3118	48.9519	26.2842	117.846	104.721	115.782
VC_0705	NA	chorismate mutase/prephenate dehydratase	CDS	-0.0979553	0.434307	0.536152	297.308	274.329	217.625	269.829	245.296	222.435
VC_0706	NA	sigma-54 modulation protein, putative	CDS	-0.820512	0.143641	0.218861	4616.33	6147.56	1758.59	4557.55	1386.54	1147.66
VC_0707	NA	hypothetical protein	CDS	0.271811	0.431028	0.533938	1.57544	2.40515	1.48499	3.16844	1.89418	1.71579
VC_0708	NA	conserved hypothetical protein	CDS	0.25055	0.0419886	0.0779521	174.799	161.428	138.029	181.01	199.701	183.453
VC_0709	NA	ribosomal large subunit pseudouridine synthase D	CDS	-0.57698	6.16e-06	3.6e-05	482.909	458.322	544.396	314.698	346.77	334.374
VC_0710	NA	conserved hypothetical protein	CDS	-0.777211	1.58e-05	8.46e-05	224.312	201.184	311.624	130.519	140.305	159.157
VC_0711	NA	clpB protein	CDS	0.173967	0.242033	0.335426	285.604	274.47	348.452	321.035	366.389	337.462
VC_0712	NA	hypothetical protein	CDS	-0.137646	0.77595	0.840112	137.213	167.582	69.7943	187.245	90.0413	63.9648
VC_0713	NA	hypothetical protein	CDS	-0.531681	0.364409	0.467781	278.777	604.329	343.848	566.844	159.585	123.469
VC_0714	NA	hypothetical protein	CDS	-0.365588	0.12922	0.200128	79.3721	97.1256	49.747	78.8022	46.1368	51.062
VC_0715	NA	NADPH-flavin oxidoreductase	CDS	-0.734418	2.86e-06	1.82e-05	237.816	241.505	236.558	140.331	130.699	159.226
VC_0716	NA	ferredoxin	CDS	-0.524373	0.00194462	0.00544348	31.7338	33.3891	30.1452	19.4195	21.3772	25.3251
VC_0717	NA	protease, putative	CDS	-0.0377473	0.770161	0.836295	146.291	123.653	130.085	122.854	113.177	153.598
VC_0718	NA	conserved hypothetical protein	CDS	0.512691	0.00059516	0.00198192	87.2493	82.4117	70.8338	106.296	119.875	116.88
VC_0719	NA	DNA-binding response regulator PhoB	CDS	-0.378457	0.0335786	0.0641417	49.1387	43.5756	69.2003	41.9052	42.2132	40.4241
VC_0720	NA	histidine protein kinase PhoR	CDS	-0.568674	0.0122971	0.0270119	53.4148	47.3956	100.311	39.2478	54.8636	41.3163
VC_0721	NA	phosphate ABC transporter, periplasmic phosphate-binding protein, putative	CDS	-0.640937	0.00827791	0.01931	33.5343	34.6624	67.0471	24.7343	33.757	28.0704
VC_0722	NA	exopolyphosphatase	CDS	0.723701	1.53e-06	1.05e-05	94.9014	103.138	116.274	163.532	186.306	169.177
VC_0723	NA	polyphosphate kinase	CDS	0.969111	3.22e-08	3.55e-07	100.978	116.155	80.115	205.54	195.033	181.462
VC_0724	NA	phosphate ABC transporter, permease protein	CDS	-0.668089	4.04e-06	2.48e-05	112.756	105.968	117.537	71.341	71.1671	69.1122
VC_0725	NA	phosphate ABC transporter, permease protein	CDS	-0.327962	0.0115323	0.0256919	73.5955	81.0677	89.5446	63.3688	66.364	64.7884
VC_0726	NA	phosphate ABC transporter, ATP-binding protein	CDS	-0.242976	0.0649835	0.112282	72.3951	77.2477	88.8764	60.9158	73.2642	67.2591
VC_0727	NA	phosphate transport system regulatory protein PhoU	CDS	0.146928	0.357568	0.461346	50.7891	53.8329	74.175	57.6452	78.6085	61.5627
VC_0728	NA	conserved hypothetical protein	CDS	0.788063	1.92e-05	9.87e-05	58.4412	63.5242	79.4467	112.837	127.113	107.82
VC_0729	NA	hypothetical protein	CDS	-0.893122	0.00375488	0.00974975	7.27702	5.23474	11.2859	4.49714	3.38247	4.94149
VC_0730	NA	copper homeostasis protein	CDS	-0.470861	0.00298886	0.00794706	64.9681	54.0451	70.9823	43.9493	51.3458	41.7281
VC_0731	NA	antioxidant, AhpC/Tsa family	CDS	-0.516649	0.00166252	0.0047566	1882.8	1909.41	1817.1	1216.89	1203.68	1500.22
VC_0732	NA	transcriptional regulator, LysR family	CDS	-0.566776	7.1e-06	4.1e-05	119.433	115.023	126.743	80.2331	86.7941	76.7989
VC_0734	NA	malate synthase A	CDS	-3.06549	2.78e-07	2.32e-06	151.617	167.441	135.728	17.2731	14.2064	22.7857
VC_0735	NA	hypothetical protein	CDS	-2.29532	1.91e-05	9.8e-05	6.07669	10.2573	3.63821	1.83974	0.879441	1.44127
VC_0736	NA	isocitrate lyase	CDS	-0.618721	0.0341098	0.0650245	91.0003	104.836	91.4751	49.4686	69.8141	67.6023
VC_0737	NA	acetoin utilization protein AcuB, putative	CDS	1.59883	1.44e-06	9.93e-06	30.6835	32.1158	55.1672	109.26	141.455	106.516
VC_0739	NA	S-adenosylmethionine:tRNA ribosyltransferase-isomerase	CDS	0.0734743	0.617144	0.705933	102.328	86.7976	116.497	89.6362	119.13	112.625
VC_0740	NA	hypothetical protein	CDS	-0.519921	0.00805182	0.0188997	51.2392	55.2477	40.9113	36.897	26.1803	39.8064
VC_0741	NA	queuine tRNA-ribosyltransferase	CDS	-0.493512	0.00315861	0.00833954	391.309	411.21	320.98	272.588	226.016	299.44
VC_0742	NA	conserved hypothetical protein	CDS	0.518186	0.0003706	0.00133524	175.324	185.975	167.581	260.119	274.386	222.985
VC_0743	NA	protein-export membrane protein SecD	CDS	0.807626	2.26e-05	0.0001137	429.494	366.502	436.586	585.548	850.014	721.663
VC_0744	NA	protein-export membrane protein SecF	CDS	0.431402	0.00813827	0.0190669	260.022	225.235	346.299	342.396	417.329	361.552
VC_0745	NA	inositol monophosphate family protein	CDS	-0.0470038	0.849121	0.892751	136.913	138.721	91.2523	115.597	94.8444	144.676
VC_0746	NA	RNA methyltransferase, TrmH family	CDS	-0.367788	0.0221374	0.0449554	127.986	111.132	166.096	94.7466	117.372	101.781
VC_0747	NA	conserved hypothetical protein	CDS	-0.214527	0.49287	0.595143	165.421	145.158	123.922	137.061	86.1176	151.402
VC_0748	NA	aminotransferase NifS, class V	CDS	-0.530438	0.0319729	0.061497	482.609	432.078	543.059	329.416	263.426	416.389
VC_0749	NA	NifU-related protein	CDS	-0.649291	0.00622098	0.0150919	218.386	228.206	227.426	154.027	110.336	165.471
VC_0750	NA	hesB family protein	CDS	-0.510867	0.031355	0.0605704	136.913	132.566	123.625	114.984	59.3961	101.781
VC_0751	NA	chaperone protein HscB	CDS	-0.516589	0.00335659	0.00881282	92.1256	85.6658	69.7201	60.4048	44.6486	68.0141
VC_0752	NA	chaperone protein HscA	CDS	-0.68067	0.00011948	0.00049215	301.884	276.804	348.972	191.026	165.876	221.818
VC_0753	NA	ferredoxin	CDS	-0.674737	0.0003525	0.00127979	50.6391	51.357	66.0076	37.408	31.8628	36.0317
VC_0754	NA	conserved hypothetical protein	CDS	-0.829512	0.0001825	0.00071056	18.8302	24.6174	35.4169	13.9003	13.124	17.2952
VC_0755	NA	peptidase B	CDS	0.568864	0.00027742	0.00103621	526.046	487.892	630.154	686.121	942.423	810.061
VC_0756	NA	nucleoside diphosphate kinase	CDS	0.869085	8.22e-07	6.08e-06	205.857	206.489	203.22	431.623	397.575	295.322
VC_0757	NA	conserved hypothetical protein	CDS	-0.0947372	0.571205	0.666435	83.7983	69.2542	121.472	86.2634	82.3292	88.4663
VC_0758	NA	conserved hypothetical protein	CDS	0.133102	0.191659	0.277016	262.348	255.583	224.381	285.773	287.036	241.309
VC_0759	NA	gcpE protein	CDS	-0.124331	0.228364	0.320458	378.855	375.062	401.614	319.91	370.312	369.788
VC_0760	NA	histidyl-tRNA synthetase	CDS	-0.111949	0.290454	0.390278	428.219	407.39	438.368	346.995	407.655	424.076
VC_0761	NA	conserved hypothetical protein	CDS	-0.298662	0.0309305	0.0599252	412.69	385.814	571.497	374.694	381.339	357.777
VC_0762	NA	conserved hypothetical protein	CDS	-0.335219	0.0134574	0.0292366	466.48	439.506	654.804	385.732	450.071	401.29
VC_0763	NA	GTP-binding protein	CDS	-0.777929	5.14e-06	3.07e-05	482.084	453.795	713.09	301.922	317.208	342.472
VC_0764	NA	hypothetical protein	CDS	-0.810236	4.21e-05	0.00019649	191.153	174.373	129.119	99.346	92.409	90.388
VC_0765	NA	conserved hypothetical protein	CDS	-0.977972	0.0010863	0.00331705	166.696	233.512	138.549	119.379	80.3674	74.1223
VC_0766	NA	exodeoxyribonuclease VII, large subunit	CDS	-0.387573	0.00663108	0.0159324	215.085	226.862	153.919	153.312	150.723	151.47
VC_0767	NA	inosine-5`-monophosphate dehydrogenase	CDS	0.130417	0.487915	0.590485	570.609	461.364	386.17	466.17	514.676	571.359
VC_0768	NA	GMP synthase	CDS	0.00147976	0.993499	0.99546	714.874	504.586	521.527	545.79	541.059	655.845
VC_0769	NA	chitinase, putative	CDS	-0.735599	0.00050569	0.00171835	46.5879	45.3441	62.2951	30.1513	34.9071	27.5213
VC_0770	NA	conserved hypothetical protein	CDS	-0.330845	0.0311704	0.0602756	232.039	217.525	195.647	176.308	165.2	171.511
VC_0771	NA	vibriobactin-specific isochorismatase	CDS	-0.742947	0.316419	0.418887	255.971	452.805	333.379	83.2993	115.477	423.321
VC_0772	NA	vibriobactin-specific 2,3-dihydroxybenzoate-AMP ligase	CDS	-1.34598	0.114758	0.181616	270.525	438.303	399.907	51.3083	67.8523	316.324
VC_0773	NA	vibriobactin-specific isochorismate synthase	CDS	-1.35994	0.11355	0.17993	239.241	398.052	380.899	48.2421	60.2079	287.567
VC_0774	NA	vibriobactin-specific 2,3-dihydro-2,3-dihydroxybenzoate dehydrogenase	CDS	-1.7608	0.0394711	0.0738979	201.131	353.486	382.458	31.2756	44.1074	200.405
VC_0775	NA	vibriobactin synthesis protein, putative	CDS	-1.3849	0.0706741	0.120894	218.461	335.448	309.025	49.673	51.9547	228.201
VC_0776	NA	ferric vibriobactin ABC transporter, periplasmic ferric vibriobactin-binding protein	CDS	-0.79105	0.244972	0.33859	69.3943	113.396	107.661	30.5601	34.2306	102.604
VC_0777	NA	ferric vibriobactin ABC transporter, permease protein	CDS	-0.961779	0.17138	0.252344	37.7355	56.3795	86.2776	12.3671	17.4535	62.1804
VC_0778	NA	ferric vibriobactin ABC transporter, permease protein	CDS	-0.569261	0.330676	0.433101	41.7116	64.3731	61.7754	13.4914	27.398	71.5829
VC_0779	NA	ferric vibriobactin ABC transporter, ATP-binding protein	CDS	-0.794571	0.12574	0.195948	52.7397	71.6593	98.0833	19.9305	31.9305	75.8381
VC_0780	NA	vibriobactin synthase component D	CDS	-0.137519	0.715537	0.791887	23.9317	32.2573	19.8988	18.704	18.333	31.9824
VC_0781	NA	transcriptional regulator, LysR family	CDS	-0.0530491	0.65763	0.741089	66.6935	72.4374	66.4531	65.413	65.4169	67.3277
VC_0782	NA	hypothetical protein	CDS	0.698444	0.231128	0.323396	0.750209	0.495178	0.593994	0.408831	1.21769	1.23537
VC_0783	NA	conserved hypothetical protein	CDS	0.447377	0.00622115	0.0150919	10.5779	14.4309	13.5134	18.193	18.1977	16.1971
VC_0784	NA	sodium/alanine symporter	CDS	1.72745	9.99e-08	9.38e-07	29.9333	27.3055	26.9525	76.5536	86.7264	115.37
VC_0785	NA	hypothetical protein	CDS	-1.7057	0.00084501	0.00270993	2.40067	3.11255	2.74722	1.43091	0.744143	0.480422
VC_0786	NA	D-amino acid dehydrogenase, small subunit	CDS	-0.748463	0.0514696	0.0922337	67.1437	87.505	74.9175	40.2699	39.9808	56.278
VC_0787	NA	transcriptional regulator, LysR family	CDS	-0.602858	0.00111692	0.00338583	32.7841	27.5177	29.8482	16.5577	17.7241	24.9133
VC_0788	NA	DOPA-dioxygenase-related protein	CDS	-0.433136	0.0109421	0.0245519	27.1575	24.6174	18.0426	18.4996	15.1534	18.1188
VC_0789	NA	hypothetical protein	CDS	-0.498059	0.0123124	0.0270298	13.0536	15.3505	12.4739	7.15454	10.6209	10.9811
VC_0790	NA	transcriptional regulator CitB	CDS	0.0921142	0.706185	0.78361	52.6646	55.6014	33.1152	54.1701	47.2192	49.4149
VC_0791	NA	sensor kinase citA	CDS	-0.0590411	0.79957	0.859373	57.9911	60.1995	44.8466	57.0319	52.8341	46.7382
VC_0792	NA	oxaloacetate decarboxylase, beta subunit	CDS	-0.375152	0.18262	0.266394	4.72631	4.1029	8.09317	5.00818	4.87075	3.22569
VC_0794	NA	hypothetical protein	CDS	-0.14561	0.609547	0.699802	2.1756	1.76849	2.67297	1.94195	1.89418	2.12758
VC_0795	NA	citrate/sodium symporter	CDS	-0.218283	0.1676	0.247554	9.75271	7.92285	7.79617	6.33688	7.98262	7.48086
VC_0796	NA	citrate (pro-3S)-lyase ligase	CDS	0.946154	0.00808492	0.0189538	1.20033	1.41479	1.18799	2.45299	2.23243	2.67664
VC_0797	NA	citrate lyase, gamma subunit	CDS	0.322667	0.695494	0.774256	0.450125	0.212219	0.296997	0	0.744143	0.343159
VC_0798	NA	citrate lyase, beta subunit	CDS	-0.24871	0.362841	0.466085	3.75104	3.32477	4.60345	3.27065	2.57067	3.98064
VC_0799	NA	citrate lyase, alpha subunit	CDS	-0.0275716	0.923549	0.945909	6.00167	5.164	7.35068	5.92805	4.46486	7.75539
VC_0800	NA	citX protein	CDS	-0.353943	0.484224	0.586773	0.750209	2.33441	5.71719	1.83974	3.38247	1.57853
VC_0801	NA	citG protein	CDS	-0.213388	0.500903	0.602524	3.97611	4.66882	3.48972	3.9861	2.43538	4.1179
VC_0802	NA	hypothetical protein	CDS	-1.43657	1.71e-05	9.03e-05	13.8038	13.9357	24.0568	5.51922	5.68254	7.82402
VC_0803	NA	RNA methyltransferase, TrmH family	CDS	-0.192391	0.168758	0.249068	48.4635	38.4824	40.6886	41.5986	38.0866	32.1197
VC_0804	NA	ferredoxin	CDS	-0.394006	0.168129	0.248238	3.90108	4.52734	2.89572	3.78169	2.70597	2.26485
VC_0806	NA	conserved hypothetical protein	CDS	-0.292214	0.0382421	0.0717755	86.6491	79.2285	69.5716	60.0982	66.9052	65.2002
VC_0807	NA	hypothetical protein	CDS	-0.233565	0.085262	0.14182	25.207	26.6689	20.567	23.099	19.3477	19.2855
VC_0808	NA	hypothetical protein	CDS	-0.266985	0.320673	0.423477	2.25063	3.04181	2.30173	1.83974	2.02948	2.40211
VC_0809	NA	hypothetical protein	CDS	0.168726	0.148243	0.224602	56.5657	54.0451	53.7565	60.9158	59.9373	63.8962
VC_0810	NA	hypothetical protein	CDS	0.604144	0.146453	0.222426	3.2259	5.09326	1.63348	8.38104	3.58541	3.56885
VC_0811	NA	hypothetical protein	CDS	2.82756	7.08e-11	2.03e-09	12.2284	13.1576	6.16269	96.2797	63.5227	64.7884
VC_0812	NA	helicase-related protein	CDS	1.44295	5.38e-10	1.03e-08	93.8511	81.9873	64.8939	238.451	212.013	204.179
VC_0813	NA	tellurite resistance protein-related protein	CDS	1.68371	1.62e-11	5.81e-10	24.0817	20.373	16.1863	70.5234	66.161	58.2684
VC_0814	NA	transcriptional regulator, putative	CDS	-0.577668	0.0178892	0.0372732	49.8138	51.9229	25.0963	35.9771	23.542	25.7369
VC_0815	NA	hypothetical protein	CDS	-0.667607	0.00099044	0.00305906	142.014	137.447	83.0849	87.2854	60.6138	80.505
VC_0816	NA	hypothetical protein	CDS	-0.283966	0.515826	0.615752	1.95054	1.27331	1.18799	0.715454	1.42064	1.37263
VC_0817	NA	transposase, putative	CDS	-0.257181	0.283031	0.381256	34.7347	34.521	16.2606	31.7866	18.13	21.9622
VC_0819	NA	aldehyde dehydrogenase	CDS	0.393841	0.155578	0.233646	3.90108	4.73956	3.26697	5.62143	4.53251	5.55917
VC_0820	NA	ToxR-activated gene A protein	CDS	0.559373	0.0179744	0.0373475	32.1839	41.1705	19.0078	51.9216	38.3572	46.0519
VC_0821	NA	hypothetical protein	CDS	0.944294	0.00048125	0.00164433	14.1789	15.775	8.16742	25.1431	24.7597	23.5407
VC_0822	NA	inner membrane protein, putative	CDS	0.385549	0.0935282	0.15284	124.235	146.148	68.3836	173.753	116.763	152.294
VC_0823	NA	hypothetical protein	CDS	0.40451	0.0324637	0.0623283	77.2715	84.9584	59.6222	124.285	77.5938	92.1038
VC_0824	NA	tagD protein	CDS	0.347615	0.00465419	0.0116898	153.568	175.576	167.506	181.828	223.581	226.416
VC_0825	NA	toxin co-regulated pilus biosynthesis protein I	CDS	0.610261	0.0111667	0.0249659	12.9786	14.9968	8.61291	20.2371	15.4917	20.2464
VC_0826	NA	toxin co-regulated pilus biosynthesis protein P	CDS	-2.89806	8.8e-15	1.1e-12	1782.57	1976.68	1368.12	263.696	226.828	197.454
VC_0827	NA	toxin co-regulated pilus biosynthesis protein H	CDS	-2.81597	2.14e-13	1.52e-11	730.028	839.609	549.37	109.976	92.9502	98.0748
VC_0828	NA	toxin co-regulated pilin	CDS	-1.28793	1.9e-06	1.27e-05	36.4601	30.9132	51.232	14.6157	18.2653	15.5794
VC_0829	NA	toxin co-regulated pilus biosynthesis protein B	CDS	-0.433169	0.0361224	0.0683078	10.953	14.0065	10.6919	8.38104	8.45617	9.53981
VC_0830	NA	toxin co-regulated pilus biosynthesis protein Q	CDS	-0.208248	0.494843	0.596951	8.02723	6.08361	8.01892	5.00818	4.32956	9.67708
VC_0831	NA	toxin co-regulated pilus biosynthesis outer membrane protein C	CDS	-0.30384	0.171095	0.252023	24.1567	24.1222	19.2306	18.6018	13.3269	22.7857
VC_0832	NA	toxin co-regulated pilus biosynthesis protein R	CDS	0.22766	0.552099	0.648971	3.07585	2.90033	1.85623	3.27065	1.75888	4.18654
VC_0833	NA	toxin co-regulated pilus biosynthesis protein D	CDS	0.126331	0.598127	0.690358	12.6035	10.5402	8.16742	14.3091	7.50908	12.5596
VC_0834	NA	toxin co-regulated pilus biosynthesis protein S	CDS	-0.03007	0.905287	0.932533	10.2028	9.19616	8.16742	12.6738	5.27665	9.33392
VC_0835	NA	toxin co-regulated pilus biosynthesis protein T	CDS	0.00634748	0.970687	0.980417	14.8541	17.8264	18.2653	18.3974	15.8299	17.0207
VC_0836	NA	toxin co-regulated pilus biosynthesis protein E	CDS	0.103885	0.605787	0.696636	15.0042	17.3312	12.9194	20.9526	13.4622	14.4813
VC_0837	NA	toxin co-regulated pilus biosynthesis protein F	CDS	0.126963	0.300069	0.401478	59.8666	65.0805	50.341	74.7139	59.802	57.1016
VC_0838	NA	TCP pilus virulence regulatory protein	CDS	-0.425036	0.157232	0.235567	11.5532	8.63024	12.9194	7.25675	9.26796	8.02991
VC_0839	NA	leader peptidase TcpJ	CDS	-0.0303454	0.922242	0.945085	6.52681	9.12542	7.87042	6.64351	5.54724	10.7752
VC_0840	NA	accessory colonization factor AcfB	CDS	-0.0861539	0.644336	0.730701	53.4899	50.2252	40.0946	58.6673	33.6217	43.5125
VC_0841	NA	accessory colonization factor AcfC	CDS	-0.0087559	0.959008	0.972439	27.6827	30.0644	28.289	31.48	23.8126	30.3352
VC_0842	NA	conserved hypothetical protein	CDS	0.0306416	0.918944	0.943245	2.77577	4.52734	3.86096	4.08831	2.90892	4.46106
VC_0843	NA	tagE protein	CDS	0.244583	0.333243	0.435646	7.72715	5.87139	5.34595	9.30091	5.95314	7.3436
VC_0844	NA	accessory colonization factor AcfA	CDS	1.022	0.00055072	0.0018447	4.95138	5.5177	5.4202	11.2429	12.9887	8.09855
VC_0845	NA	conserved hypothetical protein	CDS	0.0158441	0.926161	0.947553	128.736	167.795	90.7326	151.676	112.433	127.655
VC_0847	NA	integrase, phage family	CDS	-0.0031823	0.983879	0.988305	97.002	110.991	67.4926	110.589	83.0057	81.5345
VC_0848	NA	small protein B	CDS	-0.24575	0.0174281	0.036474	259.047	249.074	281.776	219.031	232.375	214.749
VC_0849	NA	conserved hypothetical protein	CDS	-0.701144	3.17e-06	2e-05	48.9886	50.1544	52.123	29.538	31.051	32.3942
VC_0850	NA	conserved hypothetical protein	CDS	-0.201575	0.311126	0.413627	19.3554	21.2926	21.2353	19.3173	15.9652	18.5992
VC_0851	NA	small protein A	CDS	0.510677	0.00067297	0.00221094	54.6902	61.6143	50.7865	73.5896	91.8001	72.6124
VC_0852	NA	DNA repair protein RecN	CDS	-0.603809	7.55e-06	4.33e-05	71.1948	75.0548	72.2445	48.2421	47.5575	47.9736
VC_0853	NA	conserved hypothetical protein	CDS	-0.663773	5.97e-05	0.00026611	147.041	150.888	183.841	107.012	96.9415	100.202
VC_0854	NA	heat shock protein GrpE	CDS	0.175595	0.289742	0.38946	240.217	210.238	194.904	254.6	267.824	206.513
VC_0855	NA	dnaK protein	CDS	0.289377	0.0590482	0.103548	1466.51	1412.18	1499.76	1643.91	1874.63	1832.33
VC_0856	NA	dnaJ protein	CDS	0.514415	2.92e-05	0.0001433	95.8766	98.3989	112.413	145.953	148.761	143.372
VC_0857	NA	fimbrial assembly protein PilE, putative	CDS	2.43882	3.81e-10	7.85e-09	5.10142	6.50805	6.75668	29.1292	37.2748	33.2178
VC_0858	NA	type IV pilin, putative	CDS	1.53313	0.00153553	0.00447129	0.675188	1.69775	1.33649	4.39493	3.65306	2.88253
VC_0859	NA	hypothetical protein	CDS	0.682217	0.130603	0.201938	2.1756	3.04181	2.96997	4.90597	3.51777	4.80422
VC_0860	NA	hypothetical protein	CDS	1.25095	6.73e-06	3.89e-05	3.07585	2.97107	2.52448	6.43909	6.96788	7.00044
VC_0861	NA	type IV pilin, putative	CDS	0.249884	0.507791	0.608864	1.87552	1.48553	1.85623	1.22649	2.97657	1.85306
VC_0862	NA	hypothetical protein	CDS	1.50129	0.00108819	0.00331788	6.67686	6.57879	3.19272	24.9387	13.7328	8.4417
VC_0863	NA	conserved hypothetical protein	CDS	1.76269	6.03e-08	6.07e-07	144.94	121.389	155.923	409.24	614.459	408.977
VC_0864	NA	yfhC protein	CDS	0.040642	0.770735	0.83634	16.5046	17.402	17.6713	17.2731	18.7389	17.0207
VC_0865	NA	hypothetical protein	CDS	0.170226	0.501651	0.603231	46.813	57.0162	37.0504	67.3549	51.3458	40.1496
VC_0866	NA	transglycosylase, Slt family	CDS	-0.922854	1.24e-09	2.13e-08	131.962	133.698	139.96	67.866	72.9936	73.0242
VC_0867	NA	hypothetical protein	CDS	-0.973392	0.195857	0.281989	0.300083	0.282959	0.816742	0.408831	0.270597	0.0686318
VC_0868	NA	hypothetical protein	CDS	0.0125552	0.972633	0.980833	1.20033	1.34405	1.78198	1.43091	1.75888	1.16674
VC_0869	NA	phosphoribosylformylglycinamidine synthase	CDS	-0.252547	0.16173	0.240773	1598.54	1119.53	1860.98	1169.05	1141.04	1533.51
VC_0870	NA	IS1004 transposase	CDS	-0.401044	0.264298	0.360275	8.70242	9.2669	5.93994	7.76779	3.99131	6.52002
VC_0871	NA	hypothetical protein	CDS	-0.870098	0.00807478	0.0189418	275.477	323.705	407.331	143.091	213.84	193.473
VC_0872	NA	conserved hypothetical protein	CDS	-0.974315	0.00604112	0.0147357	271.801	315.499	441.486	114.779	221.416	187.022
VC_0873	NA	conserved hypothetical protein	CDS	-0.531379	0.00092555	0.00290391	88.8997	87.7172	108.404	64.4931	70.22	62.4549
VC_0874	NA	hypothetical protein	CDS	0.375791	0.326478	0.429187	2.10058	1.83923	1.78198	2.45299	2.63832	2.33348
VC_0875	NA	prolyl-tRNA synthetase	CDS	-0.219317	0.131191	0.202764	464.229	380.226	572.536	366.721	428.017	422.291
VC_0876	NA	conserved hypothetical protein	CDS	-0.10581	0.478286	0.580325	43.7372	43.0805	44.4753	38.2257	43.6338	40.0809
VC_0877	NA	hypothetical protein	CDS	0.100006	0.825505	0.876241	1.57544	2.68811	0.593994	2.35078	1.96183	1.02948
VC_0878	NA	ribosomal protein, L31P family	CDS	-3.10777	0.0010256	0.00315214	523.195	199.344	1347.4	48.4465	48.9105	142.342
VC_0879	NA	ribosomal protein L36, putative	CDS	-2.78695	0.00198051	0.00553573	121.384	58.8554	298.928	11.7539	14.477	42.6889
VC_0880	NA	conserved hypothetical protein	CDS	-1.76637	6.8e-07	5.12e-06	117.183	111.415	159.71	32.1954	25.9773	55.7976
VC_0881	NA	conserved hypothetical protein	CDS	0.0176394	0.894403	0.924356	38.2606	41.8779	39.9461	38.4301	44.6486	38.4338
VC_0882	NA	conserved hypothetical protein	CDS	0.434824	0.381903	0.484898	20.4057	23.4148	8.24167	42.6206	19.2801	9.26529
VC_0883	NA	hypothetical protein	CDS	-0.934319	0.0136231	0.0295764	56.7908	92.1738	26.507	39.35	28.2774	24.5015
VC_0884	NA	acetyltransferase-related protein	CDS	-0.956232	4.17e-06	2.55e-05	42.3868	49.447	56.5037	28.1071	24.895	23.5407
VC_0885	NA	hypothetical protein	CDS	0.086885	0.652183	0.736935	11.4782	8.41802	14.5529	12.9804	12.5151	11.1183
VC_0886	NA	hypothetical protein	CDS	0.705019	3.19e-05	0.00015578	39.0859	40.1801	39.1294	62.7556	72.5877	57.6507
VC_0887	NA	conserved hypothetical protein	CDS	0.258514	0.163003	0.242093	15.6794	14.1479	15.7408	15.9444	22.1213	16.3344
VC_0888	NA	pseudouridine synthase Rlu family protein	CDS	-0.0988965	0.492529	0.594922	35.4849	31.0547	37.9414	26.9829	34.6365	35.7571
VC_0889	NA	1-deoxyxylulose-5-phosphate synthase	CDS	0.174328	0.206287	0.29397	274.651	240.869	377.483	301.82	372.815	332.933
VC_0890	NA	geranyltranstransferase	CDS	0.564774	2.29e-05	0.00011526	86.199	82.9777	81.0802	118.765	124.61	126.763
VC_0891	NA	exodeoxyribonuclease, small subunit	CDS	0.459711	0.0022945	0.00628275	34.6596	37.1383	29.2542	43.7449	52.09	43.1007
VC_0892	NA	chemotaxis protein PomA	CDS	-0.649293	0.00019962	0.00076924	123.859	119.833	179.757	83.1971	93.8296	92.8588
VC_0893	NA	chemotaxis protein PomB	CDS	-0.480877	0.00018385	0.00071435	135.188	159.801	189.039	120.299	107.562	119.007
VC_0894	NA	thiamin biosynthesis protein ThiI	CDS	-0.241565	0.121518	0.190247	117.033	104.483	104.32	79.3132	81.4498	114.684
VC_0895	NA	hypothetical protein	CDS	-0.431948	0.472218	0.574562	548.477	1103.4	409.559	756.849	349.273	422.497
VC_0896	NA	transcriptional regulator, LysR family	CDS	0.721411	0.00032061	0.00117232	48.6885	48.5982	30.368	69.9101	82.5322	58.0625
VC_0897	NA	conserved hypothetical protein	CDS	0.230704	0.165572	0.245039	18.7552	16.4823	17.2258	19.1129	20.9713	21.4131
VC_0898	NA	exodeoxyribonuclease IX	CDS	0.310911	0.00522451	0.0129495	83.6482	80.9969	92.3661	117.335	102.015	99.5847
VC_0899	NA	conserved hypothetical protein	CDS	1.69772	2.36e-08	2.72e-07	300.909	285.222	449.431	1246.22	1050.32	1062.83
VC_0900	NA	GGDEF family protein	CDS	-0.6739	3.4e-07	2.76e-06	326.416	316.419	310.882	209.833	195.777	192.238
VC_0901	NA	hypothetical protein	CDS	0.290744	0.103009	0.166023	63.9178	68.759	42.5448	79.0066	65.8904	69.5926
VC_0902	NA	conserved hypothetical protein	CDS	-0.0181609	0.896252	0.925504	55.8155	49.8007	38.4611	49.5708	45.0545	47.6991
VC_0903	NA	syd protein	CDS	-0.0304865	0.805662	0.863631	25.282	23.6271	22.7945	19.4195	25.5038	25.1192
VC_0904	NA	conserved hypothetical protein	CDS	-0.0451376	0.775863	0.840112	33.0092	29.9229	36.0109	24.9387	40.319	30.4039
VC_0905	NA	lipoprotein YaeC	CDS	-0.852617	4.34e-05	0.0002022	447.799	441.628	494.352	243.459	220.672	302.117
VC_0906	NA	ABC transporter, permease protein	CDS	-0.683396	0.00176172	0.00499087	63.6177	58.9969	99.6425	44.256	38.6278	55.4545
VC_0907	NA	ABC transporter, ATP-binding protein	CDS	-0.0927024	0.590377	0.683719	69.9194	53.6914	74.9918	50.6951	62.6433	72.681
VC_0908	NA	histidinol phosphatase-related protein	CDS	-0.449064	0.00387119	0.0100088	108.63	114.245	119.319	84.8325	88.0794	77.7598
VC_0909	NA	trehalose operon repressor	CDS	-0.479757	0.00094675	0.00295811	90.1751	97.2671	101.276	63.1644	71.4377	72.3379
VC_0910	NA	PTS system, trehalose-specific IIBC component	CDS	0.142144	0.439002	0.540852	17.3298	15.1383	16.7061	14.4113	19.0771	20.5895
VC_0911	NA	trehalose-6-phosphate hydrolase	CDS	-0.10565	0.525644	0.625292	26.2573	25.8907	25.616	24.3255	25.0303	22.923
VC_0912	NA	hypothetical protein	CDS	-0.798362	0.0309414	0.0599252	23.6316	33.6721	61.4041	20.5438	25.1656	22.4426
VC_0913	NA	conserved hypothetical protein	CDS	1.00907	5.61e-06	3.31e-05	37.0603	36.3602	45.2178	65.924	100.189	72.4751
VC_0914	NA	multidrug resistance protein, putative	CDS	0.59184	0.00081103	0.00261209	91.8255	97.3378	112.413	136.958	181.368	136.097
VC_0915	NA	hypothetical protein	CDS	-1.05517	0.0115105	0.0256584	1.87552	2.90033	1.55923	0.817662	1.01474	1.16674
VC_0916	NA	phosphotyrosine protein phosphatase	CDS	-2.66156	1.31e-11	4.97e-10	202.031	192.27	196.538	36.1816	20.4977	36.8552
VC_0917	NA	UDP-N-acetylglucosamine 2-epimerase	CDS	-2.32848	2.39e-10	5.6e-09	341.045	297.956	219.258	57.3386	36.7336	76.7989
VC_0918	NA	UDP-N-acetyl-D-mannosaminuronic acid dehydrogenase	CDS	-2.1519	3.68e-11	1.14e-09	336.919	320.168	289.349	59.7915	56.4195	96.5649
VC_0919	NA	serine acetyltransferase-related protein	CDS	-2.24304	2.41e-11	8.03e-10	112.456	101.016	86.7974	24.5299	14.6123	24.4329
VC_0920	NA	exopolysaccharide biosynthesis protein EpsF, putative	CDS	-1.66508	1.05e-07	9.84e-07	112.756	108.373	61.9981	37.3058	18.8742	33.355
VC_0921	NA	polysaccharide export protein, putative	CDS	-1.78623	1.89e-10	4.61e-09	68.269	68.9005	51.232	17.1709	15.424	21.9622
VC_0922	NA	hypothetical protein	CDS	-1.58596	3.82e-10	7.85e-09	90.4751	94.579	68.3093	31.0712	21.5801	31.8451
VC_0923	NA	serine acetyltransferase-related protein	CDS	-1.88918	9.2e-12	3.68e-10	120.709	105.19	90.1386	24.3255	27.195	33.6296
VC_0924	NA	capK protein, putative	CDS	-1.74937	4.26e-12	1.84e-10	271.876	239.383	207.898	76.4514	58.3137	79.201
VC_0925	NA	polysaccharide biosynthesis protein, putative	CDS	-1.45763	3.07e-10	6.81e-09	180.575	157.396	138.623	53.9657	53.1724	66.2983
VC_0926	NA	hypothetical protein	CDS	-1.4487	7.26e-11	2.05e-09	233.24	206.56	214.506	82.7883	67.4464	89.4958
VC_0927	NA	UDP-N-acetyl-D-mannosamine transferase	CDS	-1.58504	3.96e-09	5.8e-08	179.6	142.823	114.344	49.1619	38.4248	57.9938
VC_0928	NA	hypothetical protein	CDS	-1.24148	1.22e-06	8.55e-06	922.156	757.481	598.375	339.33	252.332	371.847
VC_0929	NA	hypothetical protein	CDS	0.379369	0.205097	0.29294	28.883	31.6914	11.9541	37.9191	24.2185	32.4628
VC_0930	NA	hemolysin-related protein	CDS	-3.59027	3.96e-15	6.22e-13	2319.42	1742.11	1561.39	159.546	114.598	192.718
VC_0931	NA	conserved hypothetical protein	CDS	-1.79061	1.5e-07	1.34e-06	43.5871	32.4695	19.3791	10.9362	7.37378	9.40255
VC_0932	NA	hypothetical protein	CDS	-4.00529	5.42e-15	7.56e-13	92.4257	75.0548	74.3235	3.67948	5.61489	5.55917
VC_0933	NA	hypothetical protein	CDS	-4.48934	2.51e-13	1.75e-11	142.24	125.492	86.2776	5.3148	4.73545	5.69644
VC_0934	NA	capsular polysaccharide biosynthesis glycosyltransferase, putative	CDS	-5.33991	3.37e-16	1.58e-13	241.417	221.415	232.549	6.23467	5.209	5.76507
VC_0935	NA	hypothetical protein	CDS	-4.36504	2.15e-17	2.7e-14	329.492	293.216	308.357	17.0687	13.5299	14.6872
VC_0936	NA	polysaccharide export-related protein	CDS	-3.60184	4.89e-14	4.28e-12	96.5518	84.6754	72.69	7.66558	5.41195	7.89265
VC_0937	NA	exopolysaccharide biosynthesis protein, putative	CDS	-2.75909	2.14e-15	3.94e-13	334.518	283.383	282.444	47.9354	40.9278	44.1988
VC_0938	NA	hypothetical protein	CDS	-3.05582	7.54e-13	4.17e-11	83.0481	69.0419	120.581	9.70974	11.8386	11.1183
VC_0939	NA	hypothetical protein	CDS	-1.24326	1.29e-07	1.17e-06	38.9358	38.7654	44.9951	21.3614	15.0858	15.5794
VC_0940	NA	conserved hypothetical protein	CDS	-1.14028	0.00013126	0.00053255	21.0809	18.3216	13.2164	11.5495	4.87075	7.75539
VC_0941	NA	serine hydroxymethyltransferase	CDS	-0.240338	0.0351678	0.0668046	1793.97	1446.41	1565.17	1308.77	1263.49	1495.83
VC_0942	NA	hypothetical protein	CDS	0.203461	0.308305	0.4106	63.9178	71.6593	38.7581	79.8243	69.4082	51.7483
VC_0943	NA	lipoic acid synthetase	CDS	-0.649705	4.48e-05	0.00020733	380.731	365.583	248.438	211.775	189.012	233.279
VC_0944	NA	lipoate-protein ligase B	CDS	-0.761201	6.9e-05	0.00030199	182.976	205.994	113.082	99.6526	83.8175	112.762
VC_0945	NA	conserved hypothetical protein	CDS	-0.185714	0.394736	0.498383	18.3801	24.4052	15.0726	12.776	17.7918	20.1091
VC_0946	NA	hypothetical protein	CDS	0.05051	0.85439	0.897539	1.8005	2.12219	2.45023	1.83974	2.16478	2.53937
VC_0947	NA	D-alanyl-D-alanine carboxypeptidase	CDS	-0.0576405	0.653399	0.737867	402.412	399.467	391.219	330.744	416.179	399.3
VC_0948	NA	rare lipoprotein A, putative	CDS	0.0213489	0.88371	0.917333	130.911	127.473	93.8511	139.309	114.327	104.046
VC_0949	NA	rod shape-determining protein RodA	CDS	-0.0194999	0.878512	0.914789	76.8964	73.9937	70.3883	70.9322	80.9762	66.3669
VC_0950	NA	penicillin-binding protein 2	CDS	0.101942	0.375672	0.479263	125.585	114.811	125.407	147.486	131.307	113.929
VC_0951	NA	conserved hypothetical protein	CDS	-0.0001154	0.999228	0.999493	57.3159	54.7525	71.502	56.4187	66.0257	61.0136
VC_0952	NA	conserved hypothetical protein	CDS	0.0809599	0.492247	0.594772	64.818	57.3699	64.9681	61.1202	68.5964	68.1513
VC_0953	NA	DNA polymerase III, delta subunit	CDS	0.11075	0.350087	0.453416	95.9517	92.669	115.458	105.581	108.374	114.34
VC_0954	NA	rare lipoprotein B	CDS	0.166762	0.14421	0.21964	94.6763	82.8362	94.7421	95.1554	107.224	103.154
VC_0955	NA	hypothetical protein	CDS	0.411075	0.142399	0.21741	4.80133	4.17364	4.60345	4.19052	7.50908	6.17686
VC_0956	NA	leucyl-tRNA synthetase	CDS	0.077144	0.460817	0.562756	1003.1	898.889	1002.96	941.129	1032.53	1090.76
VC_0957	NA	conserved hypothetical protein	CDS	1.49437	7.25e-08	7.12e-07	52.8147	60.1287	84.2729	186.12	204.91	164.648
VC_0958	NA	apolipoprotein N-acyltransferase	CDS	0.349353	0.0115932	0.0258122	142.315	118.984	124.071	157.809	168.176	164.922
VC_0959	NA	hemolysin, putative	CDS	0.131446	0.282065	0.380722	497.688	444.387	537.862	526.166	546.539	548.368
VC_0960	NA	conserved hypothetical protein	CDS	-0.138016	0.313366	0.416005	135.938	132.425	136.322	152.392	98.7004	116.948
VC_0961	NA	phoH family protein	CDS	-0.476552	0.00123963	0.00369535	361.601	334.033	352.387	250.613	237.043	265.536
VC_0962	NA	conserved hypothetical protein	CDS	-0.314791	0.0603682	0.105493	228.589	203.872	164.388	170.483	138.681	170.756
VC_0963	NA	VisC-related protein	CDS	-0.410867	0.00088537	0.002813	95.4265	95.7815	115.977	71.5454	85.9823	73.436
VC_0964	NA	PTS system, glucose-specific IIA component	CDS	-0.244537	0.161653	0.240752	1394.34	1356.22	2251.61	1206.77	1740.01	1275.32
VC_0965	NA	phosphoenolpyruvate-protein phosphotransferase	CDS	0.234162	0.106029	0.169842	4317.83	4027.99	4030.7	4651.68	5473.78	4432.03
VC_0966	NA	phosphocarrier protein HPr	CDS	0.133097	0.336738	0.439452	1719.18	1603.17	1484.09	1839.13	2040.17	1391.71
VC_0967	NA	hypothetical protein	CDS	0.441885	0.248801	0.342749	284.704	335.235	125.036	542.008	278.039	192.649
VC_0968	NA	cysteine synthase A	CDS	0.65558	0.0452753	0.0827885	989.675	589.828	616.269	991.722	1108.98	1358.02
VC_0969	NA	cysZ protein	CDS	-0.103334	0.330027	0.432493	102.704	112.335	91.4751	101.799	83.2087	100.408
VC_0970	NA	cell division protein ZipA	CDS	-0.0711286	0.554974	0.652146	188.827	188.946	244.429	190.311	208.022	193.885
VC_0971	NA	DNA ligase	CDS	0.271103	0.0312597	0.0604173	88.6746	88.2124	112.116	106.398	119.401	122.851
VC_0972	NA	porin, putative	CDS	1.67327	2.53e-09	3.94e-08	102.704	105.685	151.543	340.863	409.481	397.515
VC_0973	NA	hypothetical protein	CDS	1.45074	4.19e-08	4.48e-07	53.79	50.2959	34.5259	126.227	125.692	127.037
VC_0974	NA	transcriptional regulator, MerR family	CDS	-0.149294	0.252371	0.346906	47.4882	52.5596	56.6522	42.0074	42.3485	56.8271
VC_0975	NA	conserved hypothetical protein	CDS	1.39245	5.3e-10	1.02e-08	113.432	122.946	81.8969	283.422	258.353	293.881
VC_0976	NA	conserved hypothetical protein	CDS	1.49492	1.74e-09	2.88e-08	245.543	260.534	157.78	634.608	587.534	649.05
VC_0977	NA	conserved hypothetical protein	CDS	0.50392	0.0204575	0.0418829	91.3754	110.778	64.3741	141.762	126.707	109.674
VC_0978	NA	hypothetical protein	CDS	0.312061	0.426662	0.529461	3.52598	4.66882	0.816742	4.90597	3.65306	2.8139
VC_0979	NA	oxidoreductase, short-chain dehydrogenase/reductase family	CDS	-0.136008	0.323705	0.426322	47.8633	54.9647	46.183	46.709	42.822	46.1205
VC_0981	NA	conserved hypothetical protein	CDS	-0.362541	0.00981445	0.0223677	66.8436	83.1191	56.2067	59.996	49.7899	50.7189
VC_0982	NA	selenoprotein W-related protein	CDS	-0.196509	0.200236	0.287233	82.2979	85.8072	69.2003	81.8684	63.5904	61.8372
VC_0983	NA	regulatory protein ToxS	CDS	-0.138599	0.165268	0.244684	144.04	140.418	142.93	131.439	127.993	128.822
VC_0984	NA	cholera toxin transcriptional activator	CDS	0.0244002	0.88254	0.916833	184.626	192.129	131.57	196.852	173.791	146.529
VC_0985	NA	heat shock protein HtpG	CDS	-0.0612667	0.68667	0.766318	288.98	326.181	346.596	293.336	293.26	335.129
VC_0986	NA	adenylate kinase	CDS	0.326619	0.0207516	0.0424387	381.856	333.821	350.605	462.695	489.713	384.818
VC_0987	NA	ferrochelatase	CDS	0.395742	0.00015603	0.00061839	63.9178	68.6175	60.8844	86.57	85.3735	82.564
VC_0988	NA	proton/peptide symporter family protein	CDS	-1.41111	2.97e-07	2.46e-06	592.44	429.036	436.437	193.479	197.942	156.824
VC_0989	NA	hypothetical protein	CDS	0.76098	0.140274	0.214687	1.27535	1.34405	0.668243	1.94195	2.77362	0.892213
VC_0990	NA	transcriptional activator RfaH, putative	CDS	-0.0652846	0.661746	0.744835	42.6118	47.2541	38.0156	42.1096	37.8836	42.2772
VC_0991	NA	asparagine synthetase B, glutamine-hydrolyzing	CDS	0.425234	0.00446944	0.0113164	1843.64	1628.36	1357.8	2134.4	2305.9	2045.09
VC_0992	NA	glutathione-regulated potassium-efflux system protein KefB, putative	CDS	0.977698	3.85e-08	4.18e-07	82.9731	62.8168	65.5621	139.718	138.072	138.43
VC_0993	NA	N-acetylglucosamine repressor	CDS	0.23778	0.0375053	0.0706744	177.049	171.685	192.974	203.087	239.749	195.875
VC_0994	NA	N-acetylglucosamine-6-phosphate deacetylase	CDS	-0.560929	0.00115539	0.00348156	196.78	170.695	173.224	138.594	117.98	110.085
VC_0995	NA	PTS system, N-acetylglucosamine-specific IIABC component	CDS	0.29395	0.158226	0.236678	494.087	436.747	769	568.071	805.636	710.064
VC_0996	NA	hypothetical protein	CDS	0.361427	0.127066	0.197606	14.9291	14.7139	8.83566	19.0106	17.1829	13.3832
VC_0997	NA	glutaminyl-tRNA synthetase	CDS	-0.0916551	0.45864	0.560825	595.891	602.914	728.237	518.398	656.334	633.54
VC_0998	NA	hypothetical protein	CDS	0.262915	0.057789	0.101718	602.567	599.59	615.823	849.449	695.841	636.285
VC_0999	NA	tRNA pseudouridine synthase A	CDS	-0.480552	0.0004748	0.00162807	67.3687	61.6143	95.1133	52.3304	51.6841	56.5526
VC_1000	NA	acetyl-CoA carboxylase, carboxyl transferase beta subunit	CDS	-0.0327786	0.803741	0.862624	360.175	315.923	392.036	293.95	406.775	343.227
VC_1001	NA	folylpolyglutamate synthase/dihydrofolate synthase	CDS	-0.117782	0.268816	0.365905	265.724	261.808	304.719	224.959	265.524	276.38
VC_1002	NA	dedD protein	CDS	-0.130225	0.17639	0.258709	118.158	122.38	107.364	102.003	104.924	110.909
VC_1003	NA	bacteriocin production protein	CDS	-0.0292853	0.846877	0.89064	157.844	129.524	131.644	128.577	132.593	149.343
VC_1004	NA	amidophosphoribosyltransferase	CDS	-0.0473748	0.729882	0.802103	488.461	338.702	412.009	342.498	396.29	460.176
VC_1005	NA	conserved hypothetical protein	CDS	-0.019879	0.889788	0.92161	208.108	173.029	219.407	162.613	217.898	211.592
VC_1006	NA	ribonuclease T	CDS	0.0658831	0.726161	0.798713	75.621	80.714	60.5132	92.3958	72.1818	62.6608
VC_1007	NA	hypothetical protein	CDS	-0.0844951	0.820851	0.873603	1.27535	2.12219	2.74722	1.3287	2.02948	2.33348
VC_1008	NA	sodium-type flagellar protein MotY	CDS	-0.477744	0.00397089	0.0101981	194.229	206.772	255.937	136.141	148.355	187.09
VC_1009	NA	conserved hypothetical protein	CDS	-2.09827	0.00067694	0.00222203	317.413	411.422	547.885	60.507	74.0084	163.206
VC_1010	NA	lactoylglutathione lyase	CDS	-0.250842	0.143577	0.218854	131.812	145.016	109.146	139.922	97.2121	87.5741
VC_1011	NA	endonuclease III	CDS	-0.340248	0.00426905	0.0108601	76.7463	75.3378	61.2556	50.7973	58.1108	59.5037
VC_1012	NA	RnfE-related protein	CDS	-0.568763	6.45e-05	0.00028348	122.659	124.29	122.066	89.8406	84.494	74.5341
VC_1013	NA	RnfG-related protein	CDS	-0.312731	0.0291884	0.0573561	65.8683	66.9197	60.9586	59.6893	49.9252	46.5323
VC_1014	NA	RnfD-related protein	CDS	-0.353342	0.00430528	0.0109449	85.2987	85.5243	85.9064	67.5593	72.1818	61.2195
VC_1015	NA	RnfC-related protein	CDS	-0.270427	0.0202636	0.0415309	200.981	188.946	237.449	165.474	176.227	178.374
VC_1016	NA	RnfB-related protein	CDS	-0.324523	0.00451607	0.0114114	46.738	46.2638	44.9208	37.3058	35.9218	36.9239
VC_1017	NA	RnfA-related protein	CDS	-0.543214	0.00020707	0.00079634	58.0661	53.8329	60.9586	41.9052	40.1837	36.5807
VC_1020	NA	hypothetical protein	CDS	0.0461734	0.827419	0.878025	10.0528	17.3312	17.7456	15.229	13.3269	18.0501
VC_1021	NA	LuxO repressor protein	CDS	0.777536	1.22e-08	1.54e-07	177.799	175.081	185.92	334.015	300.972	288.734
VC_1022	NA	phosphorelay protein	CDS	0.969076	9.57e-08	9.08e-07	27.9078	30.4181	30.368	50.3884	66.0257	57.1016
VC_1023	NA	conserved hypothetical protein	CDS	-0.288705	0.0421602	0.0781937	111.706	103.209	125.927	85.9567	100.73	92.2411
VC_1024	NA	molybdenum cofactor biosynthesis protein A	CDS	-0.459771	0.00076295	0.00247629	81.9228	73.7108	81.3772	62.96	52.2253	57.2389
VC_1025	NA	molybdenum cofactor biosynthesis protein B	CDS	-0.670607	6e-05	0.00026637	75.2459	66.4246	81.3772	38.5323	50.6693	50.7189
VC_1026	NA	molybdenum cofactor biosynthesis protein C	CDS	-0.675913	0.00050566	0.00171835	33.6093	31.4084	35.1942	17.6819	23.4743	21.4131
VC_1027	NA	molybdenum cofactor biosynthesis protein D	CDS	-0.531848	0.0512702	0.0920217	17.4048	19.4534	11.8056	12.3671	12.5828	8.78486
VC_1028	NA	molybdenum cofactor biosynthesis protein E	CDS	-0.622494	0.00115894	0.00348793	25.8822	26.0322	25.4675	16.8643	16.0329	17.3638
VC_1029	NA	GGDEF family protein	CDS	-1.45915	4.99e-10	9.78e-09	47.0381	50.7204	45.2178	16.7621	20.0919	15.099
VC_1030	NA	hypothetical protein	CDS	0.040615	0.936368	0.954883	1.35038	2.19293	0.593994	2.86182	1.21769	0.480422
VC_1031	NA	inosine monophosphate dehydrogenase-related protein	CDS	0.701382	0.0151703	0.0324156	8.85246	9.69134	14.4044	13.4914	19.483	20.3836
VC_1032	NA	hypothetical protein	CDS	0.379335	0.330721	0.433101	0.90025	0.990356	1.48499	2.14636	1.08239	1.304
VC_1033	NA	cation transport ATPase, E1-E2 family	CDS	-0.593822	0.00681864	0.0163413	251.695	174.515	220.669	132.87	134.284	161.353
VC_1034	NA	uridine phosphorylase	CDS	-0.310101	0.0776547	0.130931	475.257	465.255	630.748	369.788	468.539	428.88
VC_1035	NA	hypothetical protein	CDS	-0.372864	0.160459	0.239448	18.9803	14.7139	12.6224	10.1186	15.2211	10.2948
VC_1036	NA	methionyl-tRNA synthetase	CDS	-0.139818	0.223308	0.314653	500.164	447.146	567.19	405.765	483.828	484.883
VC_1037	NA	mrp protein	CDS	-1.40316	1.37e-06	9.48e-06	205.782	219.01	428.344	88.6141	115.342	118.39
VC_1038	NA	uridine kinase	CDS	-0.455589	0.00232696	0.00635316	150.942	148.058	112.636	104.354	100.256	95.604
VC_1039	NA	asmA protein	CDS	-0.528999	8.55e-05	0.00036359	382.306	379.448	462.87	270.646	279.798	298.205
VC_1040	NA	cob(I)alamin adenosyltransferase	CDS	-1.51828	4.27e-08	4.56e-07	114.182	139.923	164.982	39.7588	50.534	55.7976
VC_1041	NA	phosphotyrosine protein phosphatase	CDS	-0.197689	0.335341	0.438084	20.8558	22.8489	33.6349	23.5078	21.0389	22.923
VC_1042	NA	long-chain fatty acid transport protein	CDS	-0.236781	0.179157	0.262053	22.8814	25.1833	34.6744	21.7703	24.6244	23.7466
VC_1043	NA	long-chain fatty acid transport protein	CDS	1.11825	6.25e-07	4.76e-06	192.278	183.923	271.901	448.488	537.812	420.575
VC_1044	NA	hypothetical protein	CDS	0.054181	0.782548	0.844211	41.7866	44.0001	34.8972	36.1816	39.4396	49.5521
VC_1045	NA	RNA polymerase sigma-70 factor, ECF subfamily	CDS	-0.0066275	0.97108	0.980455	28.2078	23.4856	26.1357	23.4056	21.986	31.9824
VC_1046	NA	fatty oxidation complex, beta subunit	CDS	0.772174	0.00013365	0.00054105	35.6349	37.775	37.4216	61.1202	55.2019	72.9555
VC_1047	NA	fatty oxidation complex, alpha subunit	CDS	0.469563	0.0132236	0.0288118	56.1156	62.3924	69.1261	89.1252	71.9112	98.8297
VC_1048	NA	conserved hypothetical protein	CDS	-1.31719	1.69e-06	1.13e-05	309.986	374.991	323.059	108.545	115.545	180.227
VC_1049	NA	transcriptional regulator, LysR family	CDS	-0.455122	0.0171367	0.0360044	519.219	590.323	558.132	421.403	428.761	366.356
VC_1050	NA	response regulator	CDS	0.234753	0.154455	0.232423	54.3151	61.4728	50.044	63.6754	69.1376	62.3176
VC_1051	NA	hypothetical protein	CDS	-0.895391	0.0112446	0.0251048	29.2581	33.3891	13.8104	19.2151	9.80915	12.4223
VC_1052	NA	conserved hypothetical protein	CDS	-0.689696	0.00633657	0.0153225	31.2837	30.3473	20.0473	19.7261	11.4327	19.6287
VC_1053	NA	adenine phosphoribosyltransferase	CDS	-0.541916	3.46e-05	0.00016587	158.144	146.077	154.216	101.186	104.451	109.193
VC_1054	NA	DNA polymerase III, subunits gamma and tau	CDS	-0.604262	3.54e-05	0.00016882	570.158	496.027	659.185	364.575	358.609	411.722
VC_1055	NA	conserved hypothetical protein	CDS	-0.0029789	0.98052	0.98602	132.412	119.479	114.789	122.24	129.819	113.86
VC_1056	NA	recombination protein RecR	CDS	0.154468	0.113125	0.179485	149.141	143.672	142.781	149.837	176.429	158.471
VC_1057	NA	proteinase inhibitor, putative	CDS	0.219993	0.496226	0.598235	5.47652	7.63989	3.48972	9.81195	5.75019	4.1179
VC_1058	NA	conserved hypothetical protein	CDS	0.215338	0.323733	0.426322	12.2284	11.8135	8.98416	14.1047	11.9739	12.3537
VC_1059	NA	oxidoreductase, short-chain dehydrogenase/reductase family	CDS	1.49036	2.02e-10	4.88e-09	105.854	99.5307	93.7768	268.398	326.137	245.976
VC_1060	NA	sohB protein, peptidase U7 family	CDS	-0.763901	5.67e-06	3.34e-05	169.247	188.309	264.996	119.685	130.428	116.468
VC_1061	NA	cysteine synthase/cystathionine beta-synthase family protein	CDS	-1.08193	0.0256395	0.0510756	115.607	121.531	174.634	77.9845	32.4717	84.2798
VC_1062	NA	transcriptional regulator, AsnC family	CDS	-0.696008	0.00015598	0.00061839	27.8327	33.6014	32.9667	21.3614	18.6712	18.3247
VC_1063	NA	acyl-CoA thioesterase II	CDS	-1.67342	4.81e-11	1.4e-09	231.889	222.759	300.19	73.9984	77.5261	85.0347
VC_1064	NA	lipoprotein-related protein	CDS	-0.936089	4.92e-06	2.96e-05	216.06	211.087	269.673	116.823	120.957	126.351
VC_1065	NA	methylated-DNA--protein-cysteine methyltransferase-related protein	CDS	-0.423896	0.0325428	0.0624484	23.5565	21.9293	18.1168	18.0908	14.7476	14.6872
VC_1066	NA	hypothetical protein	CDS	-0.304973	0.0878705	0.145613	96.0267	92.5275	152.359	84.3214	101.339	90.1821
VC_1067	NA	conserved hypothetical protein	CDS	0.81582	3.94e-07	3.15e-06	46.9631	52.8425	41.1341	93.7245	75.0908	79.4756
VC_1068	NA	transcriptional regulator, ArsR family	CDS	-0.408973	0.0646743	0.111851	9.45263	10.611	7.27643	7.35896	7.17083	6.10823
VC_1069	NA	glyceraldehyde 3-phosphate dehydrogenase	CDS	-0.0667994	0.601899	0.693343	70.2195	61.7558	69.5716	74.9183	53.1724	64.5138
VC_1070	NA	phosphatase, putative	CDS	-0.246803	0.119296	0.187771	22.7313	28.3666	23.3885	22.0769	19.483	21.2758
VC_1071	NA	transporter, putative	CDS	-0.200807	0.177752	0.260302	24.2317	24.6174	20.7898	18.6018	19.8889	22.0308
VC_1072	NA	hypothetical protein	CDS	0.45735	0.409531	0.512595	0.300083	1.34405	0.371246	0.715454	0.811792	1.23537
VC_1073	NA	chitinase, putative	CDS	0.331402	0.0812098	0.135952	28.0578	18.3216	31.8529	32.3999	35.5835	30.4039
VC_1074	NA	hypothetical protein	CDS	0.0507127	0.780736	0.843222	39.611	33.3184	37.5701	33.933	35.7188	44.6793
VC_1075	NA	conserved hypothetical protein	CDS	-0.272526	0.15004	0.22705	20.1806	20.8682	28.2147	21.2592	18.9418	17.2266
VC_1076	NA	transcriptional regulator, AraC/XylS family	CDS	-0.281329	0.0735988	0.12509	20.2556	19.1705	18.8593	16.1488	16.5064	15.3049
VC_1077	NA	hypothetical protein	CDS	-0.119101	0.566614	0.66231	402.262	416.869	428.121	403.619	444.591	300.264
VC_1078	NA	hypothetical protein	CDS	-0.0752145	0.577266	0.67163	19.1303	18.6045	18.9336	19.3173	17.9947	16.5403
VC_1079	NA	conserved hypothetical protein	CDS	-0.528522	0.00013504	0.00054554	127.61	104.553	144.786	91.0671	79.4203	90.8684
VC_1080	NA	hypothetical protein	CDS	1.50834	3.95e-06	2.44e-05	18.3801	16.6238	28.3632	59.7915	65.214	55.2486
VC_1081	NA	response regulator	CDS	1.7335	2.14e-08	2.48e-07	41.9367	50.7911	60.0677	171.505	167.161	169.52
VC_1082	NA	response regulator	CDS	1.70028	5.87e-08	5.93e-07	10.728	15.4213	15.5923	47.0156	44.175	44.6106
VC_1083	NA	hypothetical protein	CDS	1.74041	2.49e-08	2.82e-07	19.9555	25.82	28.1405	88.0009	71.5053	87.6427
VC_1084	NA	sensory box sensor histidine kinase	CDS	1.57584	1.68e-07	1.48e-06	35.0347	42.5146	37.9414	103.945	114.53	125.802
VC_1085	NA	sensor histidine kinase	CDS	1.23279	4.16e-07	3.3e-06	29.2581	30.7718	33.9319	69.9101	72.2495	78.652
VC_1086	NA	response regulator	CDS	1.5371	7.28e-10	1.34e-08	45.9128	42.7975	40.4659	143.5	120.483	111.115
VC_1087	NA	response regulator	CDS	1.05982	3.74e-08	4.07e-07	75.7711	79.2992	75.7343	156.582	168.92	155.657
VC_1088	NA	sensor histidine kinase	CDS	0.756455	7.66e-06	4.39e-05	19.8805	20.5145	15.9636	31.991	29.6304	33.6296
VC_1089	NA	periplasmic binding protein-related protein	CDS	0.611949	0.00099317	0.00306364	13.2037	15.0676	12.8451	25.0409	19.6183	18.3933
VC_1090	NA	hypothetical protein	CDS	-0.709372	0.018739	0.0386801	2.47569	2.82959	2.96997	1.63532	1.62358	1.78443
VC_1091	NA	oligopeptide ABC transporter, periplasmic oligopeptide-binding protein	CDS	0.645029	0.00483264	0.0120977	1856.47	1757.46	2550.54	3153.52	3236.89	3249.37
VC_1092	NA	oligopeptide ABC transporter, permease protein	CDS	0.51373	0.0177811	0.0370686	290.856	254.592	289.201	363.451	377.686	450.43
VC_1093	NA	oligopeptide ABC transporter, permease protein	CDS	0.188662	0.381994	0.484898	201.656	182.084	283.484	222.506	246.852	290.93
VC_1094	NA	oligopeptide ABC transporter, ATP-binding protein	CDS	0.364893	0.120923	0.18954	223.937	195.878	324.989	309.69	310.984	338.423
VC_1095	NA	oligopeptide ABC transporter, ATP-binding protein	CDS	0.330909	0.246548	0.340144	243.293	177.698	395.377	286.386	366.051	374.18
VC_1096	NA	conserved hypothetical protein	CDS	-0.240674	0.166457	0.246155	16.1295	14.6431	13.7361	14.6157	10.9592	12.2165
VC_1097	NA	phosphate acetyltransferase	CDS	0.118757	0.457488	0.55978	2867.75	2506.38	2140.61	2353.64	2735.74	3069.97
VC_1098	NA	acetate kinase	CDS	0.0666026	0.619106	0.707416	1410.24	1325.87	1168.83	1339.23	1361.71	1388.49
VC_1099	NA	conserved hypothetical protein	CDS	-0.597129	0.012178	0.0267817	114.332	102.219	176.194	75.5315	94.3708	89.5644
VC_1100	NA	hypothetical protein	CDS	-0.0165991	0.939954	0.957559	30.9836	32.4695	16.0378	26.8806	23.6773	28.0704
VC_1101	NA	conserved hypothetical protein	CDS	-0.710687	0.00059537	0.00198192	161.895	160.367	172.407	96.6886	106.954	98.5552
VC_1102	NA	ABC transporter, permease protein, putative	CDS	-0.301343	0.173198	0.254922	48.1634	50.8618	68.3836	37.1014	47.9634	50.5816
VC_1103	NA	ABC transporter, ATP-binding protein	CDS	-0.705193	0.00161787	0.00466051	63.3926	64.5146	88.5794	41.1897	46.0692	45.4342
VC_1104	NA	GGDEF family protein	CDS	0.0420261	0.691675	0.771129	36.085	40.8168	39.1294	37.7147	40.5896	41.1104
VC_1105	NA	conserved hypothetical protein	CDS	-0.0638594	0.670312	0.75258	30.0083	28.6496	24.131	22.5879	23.6773	32.806
VC_1106	NA	preprotein translocase SecA subunit-related protein	CDS	-0.0258096	0.850525	0.893727	59.3415	57.0869	47.5938	48.0377	57.0284	55.9349
VC_1107	NA	outer membrane lipoproteins carrier protein	CDS	-0.210655	0.065601	0.113245	106.98	111.132	88.1339	98.4261	86.3205	80.0246
VC_1108	NA	conserved hypothetical protein	CDS	-0.507966	0.00389227	0.0100373	139.164	144.238	237.152	102.821	133.946	129.096
VC_1109	NA	hypothetical protein	CDS	-0.289677	0.173693	0.255551	23.9317	24.4759	14.6271	19.6239	17.7241	14.344
VC_1110	NA	seryl-tRNA synthetase	CDS	-0.517314	0.00165842	0.00475549	738.58	690.207	1126.66	532.911	624.877	627.5
VC_1111	NA	adenosylmethionine-8-amino-7-oxononanoate aminotransferase	CDS	-1.70876	0.00068618	0.00224844	21.3809	36.0065	50.8607	8.58545	11.771	12.5596
VC_1112	NA	biotin synthase	CDS	-1.61984	0.00016051	0.00063278	88.2245	113.891	161.566	32.2977	40.0484	45.7774
VC_1113	NA	8-amino-7-oxononanoate synthase	CDS	-1.83871	2.77e-05	0.00013715	62.2673	83.6143	135.431	16.0466	28.0745	34.11
VC_1114	NA	biotin synthesis protein BioC	CDS	-0.665257	0.00365467	0.00951578	145.315	184.56	150.429	128.986	103.909	70.2789
VC_1115	NA	dethiobiotin synthetase	CDS	-0.625449	0.00227242	0.00623137	527.172	589.969	512.691	341.17	411.511	303.764
VC_1116	NA	hypothetical protein	CDS	-0.0685508	0.882741	0.916833	5.62656	5.80065	1.93048	4.39493	5.00605	3.36296
VC_1117	NA	heat shock protein HtpX	CDS	-0.44932	0.00319913	0.00844059	98.5774	102.856	145.9	77.4735	94.3708	82.4267
VC_1118	NA	transcriptional regulator, putative	CDS	0.348823	0.0692056	0.118552	21.9061	24.3345	23.3143	35.5683	30.5775	22.6485
VC_1119	NA	oxidoreductase, short-chain dehydrogenase/reductase family	CDS	0.413692	0.0448784	0.0822625	39.1609	37.8457	42.3221	45.1758	49.1811	64.4452
VC_1120	NA	conserved hypothetical protein	CDS	0.554356	0.00054951	0.00184231	78.7719	79.4407	79.521	109.465	113.042	126.557
VC_1121	NA	conserved hypothetical protein	CDS	0.741892	1.63e-05	8.69e-05	39.9111	33.3891	35.6396	57.3386	60.4109	64.3766
VC_1122	NA	cyclopropane-fatty-acyl-phospholipid synthase	CDS	0.761986	0.00012799	0.00052039	118.008	118.348	113.23	193.377	187.659	211.798
VC_1123	NA	hypothetical protein	CDS	0.603837	0.00302313	0.00802685	15.8294	22.4245	23.6855	28.0049	30.7804	35.2767
VC_1124	NA	conserved hypothetical protein	CDS	0.231833	0.188139	0.272859	21.8311	20.373	27.7692	27.6983	24.692	29.7862
VC_1125	NA	hypothetical protein	CDS	0.338905	0.0768006	0.129724	16.6546	18.3216	24.8735	31.991	20.5654	23.4034
VC_1126	NA	adenylosuccinate lyase	CDS	-0.0326301	0.832661	0.881352	405.488	321.653	344.517	296.198	330.535	420.781
VC_1127	NA	conserved hypothetical protein	CDS	-0.0561602	0.645249	0.731296	125.135	102.36	94.3708	104.661	90.3795	114.546
VC_1128	NA	tRNA (5-methylaminomethyl-2-thiouridylate)-methyltransferase	CDS	-0.363286	0.00333318	0.00876129	319.664	286.071	286.305	231.398	224.866	237.191
VC_1129	NA	inosine-guanosine kinase	CDS	-0.112675	0.503365	0.60452	42.0117	50.7204	31.6302	37.5103	36.1924	41.3163
VC_1130	NA	DNA-binding protein H-NS	CDS	-0.0922314	0.515597	0.615675	616.671	748.284	478.24	639.31	581.446	508.424
VC_1131	NA	conserved hypothetical protein	CDS	-0.920999	1.22e-07	1.11e-06	73.2204	59.8458	61.5526	36.4882	34.5012	31.8451
VC_1132	NA	ATP phosphoribosyltransferase	CDS	-0.563847	0.00126835	0.00377199	141.039	118.913	144.415	81.8684	89.5677	101.987
VC_1133	NA	histidinol dehydrogenase	CDS	-0.462258	0.0105808	0.0238117	201.356	191.917	236.707	151.676	144.634	160.941
VC_1134	NA	histidinol-phosphate aminotransferase	CDS	-0.431378	0.0146841	0.0315738	173.223	147.351	204.779	112.224	124.542	152.637
VC_1135	NA	imidazoleglycerol-phosphate dehydratase/histidinol-phosphatase	CDS	-0.396657	0.0163407	0.0345828	186.127	179.396	202.181	137.163	142.267	151.745
VC_1136	NA	amidotransferase HisH	CDS	-0.270705	0.0983127	0.159684	102.704	97.833	118.799	98.2217	78.6085	87.9859
VC_1137	NA	phosphoribosylformimino-5-aminoimidazole carboxamide ribotide isomerase	CDS	-0.328915	0.0526478	0.0940318	125.66	111.061	127.709	105.172	93.4914	91.5548
VC_1138	NA	imidazoleglycerol-phosphate synthase, cyclase subunit	CDS	-0.318991	0.0714259	0.122014	115.082	108.585	145.751	91.6804	95.9267	108.438
VC_1139	NA	phosphoribosyl-AMP cyclohydrolase/phosphoribosyl-ATP pyrophosphohydrolase	CDS	-0.263701	0.0542299	0.0964914	99.9278	98.9648	118.353	92.498	84.2234	87.5741
VC_1140	NA	pseudouridine synthase family 1 protein	CDS	0.0312296	0.864768	0.904152	73.3704	70.3153	39.8719	74.7139	57.9078	55.1799
VC_1141	NA	isocitrate dehydrogenase	CDS	0.11311	0.529975	0.628657	1409.87	1409.63	1664.97	1627.86	1473.4	1748.94
VC_1142	NA	cold shock-like protein CspD	CDS	2.2074	0.0118324	0.0262009	4.12615	5.58844	3.48972	43.3361	12.6504	6.17686
VC_1143	NA	conserved hypothetical protein	CDS	-0.725837	8.48e-05	0.00036151	231.364	247.306	204.854	155.049	128.804	129.577
VC_1144	NA	ATP-dependent Clp protease, ATP-binding subunit ClpA	CDS	-1.05074	2.37e-06	1.55e-05	1444.23	1496.43	2082.91	773.1	746.984	904.841
VC_1145	NA	conserved hypothetical protein	CDS	0.0992856	0.322002	0.425083	117.408	107.666	123.254	110.793	133.946	128.273
VC_1146	NA	glutaredoxin 1	CDS	0.417105	0.353689	0.457294	78.0967	107.383	38.2384	171.096	74.8878	53.6014
VC_1147	NA	iron-containing alcohol dehydrogenase	CDS	0.775427	0.00499734	0.0124603	156.118	145.229	267.817	303.148	379.716	291.273
VC_1148	NA	conserved hypothetical protein	CDS	0.0147905	0.915868	0.940857	525.596	518.946	570.234	506.542	619.736	505.061
VC_1149	NA	glutamate decarboxylase, putative	CDS	0.232929	0.0465721	0.0848712	211.409	205.852	188.296	247.547	225.813	238.358
VC_1150	NA	hypothetical protein	CDS	1.16464	1.99e-05	0.00010185	67.5188	73.64	41.8023	184.689	117.304	108.644
VC_1151	NA	conserved hypothetical protein	CDS	0.572653	0.00118598	0.00355512	39.0108	33.7428	38.0899	50.8995	56.0136	57.8566
VC_1152	NA	hypothetical protein	CDS	0.00533683	0.965519	0.977725	142.99	140.418	184.584	144.317	165.876	159.432
VC_1153	NA	conserved hypothetical protein	CDS	2.54377	3.43e-09	5.15e-08	22.2062	16.9775	34.0062	145.339	173.521	107.889
VC_1154	NA	hypothetical protein	CDS	1.01703	1.6e-06	1.09e-05	309.911	265.062	302.789	436.018	782.094	557.976
VC_1155	NA	response regulator	CDS	1.4477	3.65e-08	3.99e-07	24.9819	29.8521	19.0821	60.2004	78.2703	63.1412
VC_1156	NA	sensor histidine kinase	CDS	1.94401	4.06e-11	1.23e-09	35.6349	35.7943	34.4517	138.185	141.455	127.861
VC_1157	NA	response regulator	CDS	2.48629	1.17e-13	8.95e-12	15.6794	12.8746	17.9683	76.5536	98.2268	85.7897
VC_1158	NA	hypothetical protein	CDS	0.979214	4.75e-09	6.81e-08	349.672	383.197	307.169	723.018	703.824	623.588
VC_1159	NA	phosphoserine aminotransferase	CDS	-0.188257	0.225926	0.31763	639.028	585.512	895.52	583.3	674.667	602.655
VC_1160	NA	hypothetical protein	CDS	-0.20743	0.0635353	0.110134	111.631	101.087	90.8811	85.7523	83.5469	93.6137
VC_1161	NA	gonadoliberin III-related protein	CDS	-0.266952	0.0410975	0.0765622	145.315	137.023	108.33	96.5863	105.871	122.096
VC_1162	NA	hypothetical protein	CDS	-0.128145	0.484604	0.587045	84.1734	81.2799	48.1135	77.2691	58.7196	59.641
VC_1163	NA	conserved hypothetical protein	CDS	-0.252457	0.124734	0.194623	49.6638	43.4342	43.5843	32.9109	32.5393	49.1403
VC_1164	NA	conserved hypothetical protein	CDS	-0.247385	0.12449	0.194403	32.1089	33.1769	26.21	23.8144	22.9331	30.2666
VC_1165	NA	conserved hypothetical protein	CDS	-0.145782	0.253426	0.348103	32.1839	30.2058	32.2242	28.9248	29.6981	26.9036
VC_1166	NA	aspartyl-tRNA synthetase	CDS	-0.0736419	0.51094	0.611277	975.196	900.587	884.012	751.329	892.701	978.277
VC_1167	NA	thymidine kinase	CDS	0.312292	0.0404988	0.075709	46.738	40.3924	29.774	43.8471	53.1724	48.0422
VC_1168	NA	proton/glutamate symporter	CDS	-1.59057	7.48e-10	1.37e-08	347.797	259.402	275.019	84.0148	92.5443	116.194
VC_1169	NA	tryptophan synthase, alpha subunit	CDS	-0.22002	0.242911	0.336235	1180.45	1004.86	952.321	1024.94	772.42	896.605
VC_1170	NA	tryptophan synthase, beta subunit	CDS	-0.142061	0.48914	0.591587	2103.58	1824.59	1568.44	1766.97	1425.37	1788.89
VC_1171	NA	indole-3-glycerol phosphate synthase/phosphoribosylanthranilate isomerase	CDS	-0.257552	0.267567	0.3646	1147.59	1050.84	1025.75	929.171	721.142	1046.77
VC_1172	NA	anthranilate phosphoribosyltransferase	CDS	-0.285201	0.267773	0.364617	936.56	789.313	993.604	752.045	614.324	865.309
VC_1173	NA	anthranilate synthase component II	CDS	-0.160486	0.604966	0.696117	444.499	365.088	521.007	355.376	347.312	487.697
VC_1174	NA	anthranilate synthase component I	CDS	0.305979	0.282331	0.380722	1017.96	944.799	1007.34	1225.57	1068.52	1377.71
VC_1175	NA	hypothetical protein	CDS	0.713925	0.0489503	0.0884771	42.0117	50.5081	32.5954	72.1587	68.5964	64.5825
VC_1176	NA	hypothetical protein	CDS	0.808328	0.134285	0.206951	95.0514	159.447	74.6205	347.506	138.343	91.5548
VC_1177	NA	conserved hypothetical protein	CDS	0.139059	0.434476	0.536152	57.0158	64.939	32.5212	63.9821	47.8957	58.4056
VC_1178	NA	conserved hypothetical protein	CDS	-0.559651	7.87e-05	0.00033795	204.357	199.415	187.554	118.868	124.204	157.99
VC_1179	NA	pseudouridine synthase family 1 protein	CDS	-0.271327	0.0387308	0.0726203	242.767	241.718	264.03	178.148	191.853	250.025
VC_1180	NA	transport ATP-binding protein CydC	CDS	-0.501483	3.76e-06	2.34e-05	222.287	220.708	248.512	160.568	168.988	158.882
VC_1181	NA	transport ATP-binding protein CydD	CDS	-0.477863	4.56e-05	0.00021045	201.356	193.897	200.696	128.271	155.391	144.127
VC_1182	NA	thioredoxin reductase	CDS	0.112752	0.380914	0.484017	293.707	245.467	346.967	282.502	351.032	324.491
VC_1183	NA	hypothetical protein	CDS	-0.774875	0.0528422	0.0942003	27.3076	37.2798	31.6302	20.7482	16.2358	19.3542
VC_1184	NA	NifS-related protein	CDS	-0.816841	0.0116857	0.0259566	53.6399	58.0065	99.2713	37.8169	35.2453	46.601
VC_1185	NA	GGDEF family protein	CDS	-0.611711	0.00231026	0.00631213	35.935	40.8875	49.8213	30.6623	27.2627	25.0506
VC_1186	NA	sanA protein	CDS	0.0769976	0.51135	0.611379	44.4874	50.2959	41.4311	50.6951	47.3545	45.7087
VC_1187	NA	hypothetical protein	CDS	0.579805	0.00293747	0.00783256	17.1048	17.6142	12.6224	21.7703	27.8715	21.0699
VC_1188	NA	malate oxidoreductase	CDS	0.540255	0.00011443	0.00047554	502.64	480.676	465.766	643.909	788.385	674.925
VC_1189	NA	hypothetical protein	CDS	0.804872	7.21e-05	0.00031351	120.859	104.27	171.293	218.52	252.535	221.406
VC_1190	NA	phosphoribosylaminoimidazole-succinocarboxamide synthase, putative	CDS	0.280688	0.0941898	0.15365	486.585	316.56	327.068	469.031	422.132	481.795
VC_1191	NA	hypothetical protein	CDS	0.041794	0.811857	0.867695	17.855	16.836	20.1958	21.157	16.7094	18.7365
VC_1192	NA	hypothetical protein	CDS	0.655509	0.296899	0.397519	0.825229	0.495178	0.148499	1.02208	0.608844	0.754949
VC_1193	NA	hypothetical protein	CDS	-0.588825	0.137322	0.210941	13.8038	14.3602	9.9494	10.7318	6.62963	8.16718
VC_1194	NA	conserved hypothetical protein	CDS	-0.15591	0.371549	0.475163	33.3093	37.492	26.7297	38.5323	24.3538	24.982
VC_1195	NA	lipoprotein, putative	CDS	-0.377496	0.00786725	0.0185358	85.2237	73.8522	84.5699	56.8275	66.0257	64.5825
VC_1196	NA	hypothetical protein	CDS	0.158395	0.287717	0.387015	38.9358	42.1609	36.3821	42.6206	36.6659	51.817
VC_1197	NA	hypothetical protein	CDS	1.8219	1.2e-10	3.12e-09	90.1	94.1545	85.6837	364.473	333.105	257.026
VC_1198	NA	conserved hypothetical protein	CDS	-0.293939	0.128761	0.19967	499.939	419.84	730.984	404.232	462.248	479.873
VC_1199	NA	conserved hypothetical protein	CDS	-0.556714	0.00273773	0.00734679	37.1353	42.5853	45.8118	27.5961	28.8863	28.8253
VC_1200	NA	trypsin, putative	CDS	0.266658	0.00326851	0.00860556	116.958	123.299	123.328	140.025	149.505	147.833
VC_1201	NA	hypothetical protein	CDS	-0.277898	0.0601283	0.105246	279.228	285.081	224.678	203.7	247.191	199.787
VC_1202	NA	histidine ammonia-lyase	CDS	1.42916	0.0105907	0.0238195	42.7619	37.492	48.1135	101.083	146.867	97.5943
VC_1203	NA	urocanate hydratase	CDS	1.71216	0.00459922	0.0115672	47.5632	42.3023	40.9113	142.375	182.788	103.359
VC_1204	NA	formiminoglutamase	CDS	1.79103	0.00235317	0.0064015	15.3793	15.6335	12.1026	58.7695	57.9755	32.7373
VC_1205	NA	imidazolonepropionase	CDS	1.38714	0.00229658	0.00628389	13.8038	17.7557	19.2306	45.278	56.2166	31.4333
VC_1206	NA	histidine utilization repressor	CDS	1.18551	0.0003855	0.00137968	14.1789	13.5113	13.5134	36.1816	33.6217	24.0897
VC_1207	NA	hypothetical protein	CDS	-0.776899	0.00052074	0.00175837	45.9878	56.4503	62.1466	33.933	23.4067	38.7769
VC_1208	NA	conserved hypothetical protein	CDS	-0.393142	0.0993501	0.161091	125.21	114.74	227.723	110.691	144.567	100.751
VC_1209	NA	elongation factor P family protein	CDS	0.0727398	0.717364	0.792709	311.111	257.563	375.85	296.709	412.999	283.518
VC_1210	NA	hypothetical protein	CDS	-0.861205	2.62e-07	2.2e-06	78.6969	76.8233	97.2665	47.22	49.2487	42.6889
VC_1211	NA	conserved hypothetical protein	CDS	-1.10245	8.29e-10	1.49e-08	44.4123	53.9744	56.5037	24.0188	23.9479	24.1584
VC_1212	NA	DNA polymerase II	CDS	-0.33995	0.00715956	0.0170606	60.8419	60.1287	59.1767	41.2919	51.9547	48.9344
VC_1213	NA	transcriptional regulator, LuxR family	CDS	0.479048	0.0003797	0.00136411	218.836	208.399	254.749	298.549	353.468	298.479
VC_1214	NA	excinuclease ABC, subunit C	CDS	0.584003	0.00349075	0.00912687	127.911	122.875	69.2746	185.609	154.917	139.46
VC_1215	NA	CDP-diacylglycerol--glycerol-3-phosphate 3-phosphatidyltransferase	CDS	-0.616049	0.00041629	0.00146208	103.979	101.087	121.323	74.6117	79.0144	59.3665
VC_1216	NA	GGDEF family protein	CDS	-0.833836	0.00133282	0.00395124	322.14	317.763	430.275	197.057	215.125	188.188
VC_1217	NA	conserved hypothetical protein	CDS	-0.387113	0.0406644	0.075868	22.1312	34.3795	22.4233	21.2592	20.3624	18.8051
VC_1218	NA	hypothetical protein	CDS	0.289595	0.261538	0.35709	12.6785	17.402	9.42966	17.6819	15.0858	15.648
VC_1219	NA	phenylalanyl-tRNA synthetase, alpha chain	CDS	0.24556	0.075052	0.12717	249.894	223.042	282.444	258.892	311.728	324.765
VC_1220	NA	phenylalanyl-tRNA synthetase, beta chain	CDS	-0.218516	0.271748	0.368962	647.88	555.59	1089.53	512.368	703.079	755.018
VC_1221	NA	hypothetical protein	CDS	-0.534023	0.0184219	0.0381509	71.795	82.8362	122.289	71.7499	66.5669	53.0523
VC_1222	NA	integration host factor, alpha subunit	CDS	-1.15962	0.00010209	0.00042994	247.194	271.57	549.222	180.703	168.109	129.371
VC_1223	NA	hypothetical protein	CDS	-1.25384	0.00207419	0.00576435	8.25229	17.4727	15.5181	2.86182	5.95314	8.16718
VC_1224	NA	hypothetical protein	CDS	-0.273917	0.181042	0.264606	70.8947	74.7719	98.7515	68.4792	62.305	71.377
VC_1225	NA	hypothetical protein	CDS	-0.353968	0.305513	0.407604	7.65213	6.86175	9.20691	6.74571	5.88549	5.97096
VC_1226	NA	thiopurine methyltransferase	CDS	-0.381603	0.0850324	0.141721	34.5846	45.7686	42.0993	31.0712	29.2922	33.6296
VC_1228	NA	phosphoribosylglycinamide formyltransferase 2	CDS	0.135355	0.461569	0.563492	293.857	203.943	362.262	255.622	330.399	358.395
VC_1229	NA	conserved hypothetical protein	CDS	1.30739	2.26e-06	1.48e-05	7.65213	7.28619	6.31119	18.8062	20.5654	13.3146
VC_1230	NA	hypothetical protein	CDS	-1.41336	0.00038479	0.00137843	1.95054	2.05145	1.63348	1.02208	0.608844	0.549054
VC_1231	NA	cytidine deaminase	CDS	-1.14438	5.43e-08	5.52e-07	182.601	193.827	212.576	87.8987	83.5469	94.9863
VC_1232	NA	conserved hypothetical protein	CDS	-0.437609	0.017571	0.0367	41.7866	36.2187	42.9161	21.4636	33.6217	33.9041
VC_1233	NA	conserved hypothetical protein	CDS	-0.392428	0.00869235	0.020111	23.7816	23.2026	25.4675	17.3753	17.7241	20.0405
VC_1234	NA	exodeoxyribonuclease I	CDS	-0.249426	0.0851618	0.14182	148.091	129.666	112.562	118.663	96.7385	113.036
VC_1235	NA	sodium/dicarboxylate symporter	CDS	-0.225761	0.498275	0.600322	644.954	442.123	426.859	308.463	347.176	638.687
VC_1236	NA	PilB-related protein	CDS	-0.033643	0.892989	0.923654	12.2284	14.9968	19.0078	13.5936	14.6799	16.8148
VC_1237	NA	nicotinate-nucleotide--dimethylbenzimidazole phosphoribosyltransferase	CDS	0.511821	0.0152651	0.0325626	29.8583	28.2959	40.4659	46.4023	59.5991	34.5904
VC_1238	NA	cobalamin (5`-phosphate) synthase	CDS	0.448843	0.0291607	0.0573316	16.7296	13.4405	22.943	23.2012	26.4509	22.7857
VC_1239	NA	cobinamide kinase/cobinamide phosphate guanylyltransferase	CDS	0.633722	0.00239718	0.00649776	12.0784	12.9454	15.0726	19.2151	25.1656	17.7756
VC_1240	NA	alpha-ribazole-5`-phosphate phosphatase CobC, putative	CDS	0.456526	0.00709923	0.0169383	19.8055	19.8779	16.2606	23.7122	26.9921	26.0114
VC_1241	NA	hypothetical protein	CDS	0.454895	0.018706	0.0386542	10.0528	10.045	9.57816	12.0605	14.8152	13.7263
VC_1242	NA	succinylglutamate desuccinylase	CDS	0.957104	1.48e-06	1.02e-05	56.8658	57.6528	79.2982	107.829	135.908	132.391
VC_1244	NA	vitamin B12 ABC transporter, permease protein BtuC, putative	CDS	-0.447906	0.00708954	0.0169327	45.0875	39.0483	58.5084	28.9248	40.8602	34.5904
VC_1245	NA	vitamin B12 ABC transporter, ATP-binding protein BtuD, putative	CDS	-0.350671	0.0168055	0.0354271	50.8641	42.656	57.8402	35.5683	40.319	42.6889
VC_1246	NA	hypothetical protein	CDS	0.132134	0.345845	0.449158	87.6994	75.9037	68.0866	82.3795	90.7178	80.7796
VC_1247	NA	hypothetical protein	CDS	-0.506708	0.00286415	0.00765876	226.788	258.412	263.733	223.12	165.876	138.43
VC_1248	NA	methyl-accepting chemotaxis protein	CDS	3.43084	4.3e-12	1.84e-10	11.4032	9.40838	10.9889	121.832	110.471	110.84
VC_1249	NA	conserved hypothetical protein	CDS	0.714213	3.71e-05	0.0001758	173.823	179.82	216.734	366.824	299.687	269.448
VC_1250	NA	conserved hypothetical protein	CDS	0.00323399	0.974735	0.982039	170.072	175.788	149.464	177.944	156.067	162.52
VC_1251	NA	hypothetical protein	CDS	0.265324	0.246275	0.339892	5.25146	6.86175	4.45496	5.82584	6.96788	7.06907
VC_1252	NA	competence damage protein CinA, putative	CDS	-0.195631	0.137094	0.210763	143.74	132.283	181.688	115.801	133.743	149.96
VC_1253	NA	hypothetical protein	CDS	0.123362	0.415806	0.518552	21.9811	27.8007	24.3538	27.9027	24.1508	28.7567
VC_1254	NA	iron-sulfur cluster-binding protein, putative	CDS	-0.0046595	0.980319	0.98602	39.686	33.8843	54.3505	35.6705	40.8602	50.7875
VC_1255	NA	ribonucleoside-diphosphate reductase, beta subunit	CDS	0.263798	0.115593	0.182553	277.802	235.988	285.934	296.709	313.013	350.365
VC_1256	NA	ribonucleoside-diphosphate reductase, alpha subunit	CDS	0.335707	0.0294717	0.0577922	585.013	503.454	580.332	688.983	682.582	734.428
VC_1257	NA	3-demethylubiquinone-9 3-methyltransferase	CDS	-0.138205	0.257997	0.353326	88.5996	81.5629	65.0424	69.7057	70.9641	73.0242
VC_1258	NA	DNA gyrase, subunit A	CDS	0.113591	0.412039	0.515219	2161.28	1946.9	2725.76	2129.6	2721.19	2542.81
VC_1259	NA	conserved hypothetical protein	CDS	-0.72149	0.017925	0.0372824	40.8864	39.8972	29.6997	23.61	18.6712	24.7761
VC_1260	NA	transcriptional regulator, AraC/XylS family	CDS	-0.703662	0.00040575	0.00143039	27.0075	30.3473	23.3143	20.1349	13.5299	16.0598
VC_1261	NA	conserved hypothetical protein	CDS	-0.550797	0.0197403	0.0405247	13.2037	17.5434	9.20691	9.09649	9.53856	8.6476
VC_1262	NA	hypothetical protein	CDS	-0.840751	0.101063	0.163377	5.62656	10.7524	19.4533	8.38104	6.76493	5.01012
VC_1263	NA	GTP cyclohydrolase II	CDS	-0.195695	0.416476	0.519082	207.508	200.476	196.612	170.38	157.014	200.473
VC_1264	NA	iron-regulated protein A, putative	CDS	-1.16518	0.00730233	0.0173459	420.717	582.117	305.758	144.828	127.113	311.314
VC_1265	NA	hypothetical protein	CDS	-1.18913	0.0016223	0.00466257	157.394	180.174	228.019	54.8856	61.9668	130.812
VC_1266	NA	hypothetical protein	CDS	-1.56555	0.00013596	0.00054805	171.498	194.039	372.657	52.5348	70.3553	126.077
VC_1267	NA	hypothetical protein	CDS	-1.27991	0.00013533	0.00054611	156.944	193.473	197.132	53.7613	58.3814	113.036
VC_1268	NA	conserved hypothetical protein	CDS	-1.29615	1.37e-11	5.05e-10	129.786	131.576	147.014	53.4547	55.1342	57.6507
VC_1269	NA	conserved hypothetical protein	CDS	-0.37674	0.065778	0.113499	65.1931	72.5789	112.042	58.2584	71.7083	62.3176
VC_1270	NA	glyoxylase II family protein	CDS	-0.0060778	0.97183	0.980686	113.281	93.0934	159.859	97.915	148.829	117.703
VC_1271	NA	hypothetical protein	CDS	0.451438	0.0462561	0.084418	12.1534	9.33764	7.20218	15.5356	12.3122	11.5301
VC_1272	NA	hypothetical protein	CDS	-0.637078	0.00172578	0.00490381	29.4832	27.5177	37.3474	18.6018	20.5654	21.4131
VC_1273	NA	extracellular solute-binding protein, family 7	CDS	0.305534	0.236615	0.329336	4.57627	3.81994	6.90518	6.43909	5.88549	6.58865
VC_1274	NA	conserved hypothetical protein	CDS	-0.513769	0.0070924	0.0169327	16.9547	22.0708	21.5323	13.287	15.9652	13.1087
VC_1275	NA	conserved hypothetical protein	CDS	-0.710395	0.00408569	0.0104431	47.4882	47.4663	89.3219	34.9551	36.5983	40.9732
VC_1276	NA	sensor histidine kinase	CDS	1.25566	2.79e-07	2.32e-06	16.8047	16.9775	25.4675	44.8692	52.1576	44.4047
VC_1277	NA	transcriptional regulator, LuxR family	CDS	0.495982	0.00632857	0.015313	20.8558	22.4245	25.4675	29.6403	39.3719	27.8645
VC_1278	NA	transcriptional regulator, MarR family	CDS	0.0411859	0.766429	0.834231	31.9589	29.5692	33.3379	30.5601	37.9513	29.0312
VC_1279	NA	transporter, BCCT family	CDS	0.300987	0.0306289	0.0595035	32.484	34.0965	43.2873	41.0875	41.6043	52.5719
VC_1280	NA	hypothetical protein	CDS	3.82281	3.09e-15	5.05e-13	7.50209	7.71063	6.08844	100.981	107.765	93.1333
VC_1281	NA	PTS system, cellobiose-specific IIB component	CDS	3.83518	6.76e-13	3.8e-11	1.20033	1.62701	1.33649	21.668	22.8655	15.4421
VC_1282	NA	PTS system, cellobiose-specific IIC component	CDS	2.83476	5.12e-13	3.04e-11	9.75271	11.955	9.20691	62.7556	90.3795	67.5336
VC_1283	NA	PTS system, cellobiose-specific IIA component	CDS	3.12294	1.41e-08	1.75e-07	1.65046	4.38586	1.70773	27.5961	22.3243	18.3247
VC_1284	NA	6-phospho-beta-glucosidase	CDS	1.25066	8.34e-07	6.16e-06	30.5335	26.7396	45.8118	81.5618	83.344	80.3678
VC_1285	NA	conserved hypothetical protein	CDS	0.0564991	0.71139	0.788224	42.0117	45.9808	71.7248	54.4767	56.9607	54.6309
VC_1286	NA	transcriptional regulator, LacI family	CDS	-0.302553	0.0309095	0.059925	89.7249	91.2542	136.247	79.3132	86.5911	91.2116
VC_1287	NA	periplasmic glucans biosynthesis protein MdoH	CDS	0.396386	0.00705322	0.0168713	224.913	203.235	168.472	248.467	255.917	280.841
VC_1288	NA	periplasmic glucans biosynthesis protein MdoG	CDS	0.319715	0.0167113	0.0352877	424.243	353.345	323.504	404.743	460.963	508.424
VC_1289	NA	methyl-accepting chemotaxis protein	CDS	0.691963	1.83e-05	9.53e-05	219.811	178.901	213.615	280.458	358.338	350.228
VC_1290	NA	DNA polymerase III, epsilon subunit, putative	CDS	0.146939	0.411427	0.514625	29.1831	30.3473	20.4928	35.0573	28.0745	25.6683
VC_1291	NA	conserved hypothetical protein	CDS	-0.39869	0.00039137	0.00139143	255.221	244.972	221.931	188.778	164.726	194.296
VC_1292	NA	hypothetical protein	CDS	0.444657	0.119874	0.188379	2.1756	2.33441	1.70773	1.94195	2.97657	3.43159
VC_1293	NA	aspartate aminotransferase	CDS	0.0810224	0.543	0.64089	797.772	713.976	888.838	730.786	878.088	930.235
VC_1294	NA	hypothetical protein	CDS	-0.45585	0.231624	0.323749	2.32565	2.19293	2.89572	1.94195	1.21769	2.26485
VC_1295	NA	conserved hypothetical protein	CDS	-0.270389	0.132306	0.204068	36.6852	37.8457	34.8972	24.121	30.7128	35.6885
VC_1296	NA	phosphomethylpyrimidine kinase	CDS	-0.698152	5.81e-05	0.00026085	111.781	112.83	148.647	72.1587	82.5322	75.289
VC_1297	NA	asparaginyl-tRNA synthetase	CDS	0.00834963	0.955696	0.970125	711.648	602.844	902.945	562.96	812.13	854.946
VC_1298	NA	methyl-accepting chemotaxis protein	CDS	1.65893	5.68e-11	1.65e-09	27.0825	29.2862	24.725	80.1309	85.2382	90.7312
VC_1299	NA	6-pyruvoyl tetrahydrobiopterin synthase, putative	CDS	-0.100701	0.630975	0.718144	14.1789	16.6946	12.8451	18.6018	11.8386	10.6379
VC_1300	NA	L-serine dehydratase 1	CDS	-0.652702	0.00213139	0.00590485	235.716	236.412	186.069	139.003	152.549	127.106
VC_1301	NA	serine transporter	CDS	-0.90054	0.0190447	0.0392249	533.548	581.48	344.071	274.632	312.675	194.365
VC_1302	NA	MutT/nudix family protein	CDS	0.321527	0.0279829	0.0552469	24.6819	22.9197	23.7598	30.3557	31.4569	27.3841
VC_1303	NA	para-aminobenzoate synthase, component I	CDS	-0.216159	0.0466105	0.0849001	118.908	116.508	103.429	98.9371	99.9857	92.7901
VC_1304	NA	fumarate hydratase, class I, putative	CDS	0.842435	8.34e-05	0.00035609	506.616	489.165	617.086	1041.4	1075.89	774.784
VC_1305	NA	hypothetical protein	CDS	0.299147	0.174002	0.255806	61.6671	68.9712	34.1547	64.4931	73.3995	64.857
VC_1306	NA	conserved hypothetical protein	CDS	0.220566	0.0776469	0.130931	106.53	107.878	129.713	121.729	141.184	137.95
VC_1308	NA	transcriptional regulator TyrR	CDS	-0.447773	0.00145474	0.00426567	208.933	185.479	241.904	137.469	149.234	179.678
VC_1309	NA	ribosomal-protein-alanine acetyltransferase	CDS	-0.207736	0.0852666	0.14182	58.0661	55.8844	47.5938	46.8112	41.8073	51.2679
VC_1310	NA	hypothetical protein	CDS	-0.203092	0.148929	0.22555	66.7686	71.3056	55.7612	62.1423	57.9755	48.3854
VC_1311	NA	conserved hypothetical protein	CDS	-0.711239	0.00027876	0.00103989	38.0356	38.8361	42.7676	18.3974	27.8715	26.5605
VC_1312	NA	alanine racemase, putative	CDS	-1.24346	1.44e-08	1.77e-07	150.117	130.161	113.007	63.7777	46.4751	56.0035
VC_1313	NA	methyl-accepting chemotaxis protein	CDS	-1.41493	8.58e-10	1.53e-08	99.0275	109.222	82.1197	35.6705	35.3129	37.8847
VC_1314	NA	transporter, putative	CDS	1.29446	7.12e-07	5.33e-06	163.245	185.904	181.242	413.839	519.885	367.248
VC_1315	NA	sensor histidine kinase	CDS	1.30773	6.46e-07	4.9e-06	148.166	168.926	209.457	444.297	502.77	356.473
VC_1316	NA	chemotaxis protein CheY, putative	CDS	1.49971	4.2e-09	6.1e-08	68.7941	74.4182	83.7532	214.534	247.867	179.472
VC_1317	NA	conserved hypothetical protein	CDS	0.0771362	0.547822	0.645353	215.76	172.11	190.078	202.882	212.081	194.708
VC_1318	NA	outer membrane protein OmpV	CDS	-2.18942	2.89e-12	1.34e-10	2581.69	2385.2	2799.2	628.067	503.988	570.673
VC_1319	NA	sensor histidine kinase	CDS	-0.541353	0.00402705	0.0103142	86.274	75.3378	74.2493	65.1064	48.031	49.1403
VC_1320	NA	DNA-binding response regulator	CDS	-0.630436	0.00015304	0.00060951	63.1676	57.3699	85.7579	47.9354	41.469	43.9243
VC_1321	NA	hypothetical protein	CDS	0.753187	7.37e-08	7.23e-07	224.913	208.541	207.23	327.167	358.609	394.015
VC_1322	NA	conserved hypothetical protein	CDS	0.425413	0.0285074	0.0561939	11.4032	12.0965	8.53867	15.74	13.8681	13.5205
VC_1323	NA	hypothetical protein	CDS	0.489328	0.0175713	0.0367	9.15254	9.05468	8.09317	11.9583	11.2974	13.6577
VC_1324	NA	hypothetical protein	CDS	2.55802	4.98e-06	2.98e-05	0.450125	0.707397	0.519745	4.08831	3.72071	2.33348
VC_1325	NA	galactoside ABC transporter, periplasmic D-galactose/D-glucose-binding protein	CDS	2.23515	1.2e-08	1.52e-07	5.85163	7.42767	10.9146	32.5021	46.1368	35.2081
VC_1326	NA	hypothetical protein	CDS	1.4487	0.00166082	0.0047566	0.675188	0.707397	0.742493	1.63532	1.89418	2.26485
VC_1327	NA	galactoside ABC transporter, ATP-binding protein	CDS	2.00654	7.52e-08	7.34e-07	6.60183	6.01287	9.13266	29.2314	29.2922	28.894
VC_1328	NA	galactoside ABC transporter, permease protein	CDS	2.05911	5.1e-08	5.28e-07	2.92581	3.46624	4.23221	12.3671	17.7918	14.0695
VC_1329	NA	opacity protein-related protein	CDS	1.34763	0.00079459	0.00256792	4.72631	3.04181	2.67297	9.70974	5.209	11.736
VC_1330	NA	hypothetical protein	CDS	0.500947	0.106931	0.170808	5.25146	6.57879	3.11847	9.91415	4.32956	7.20633
VC_1332	NA	conserved hypothetical protein	CDS	0.46388	0.0930312	0.152305	11.2531	12.1672	13.2164	13.9003	15.1534	21.3445
VC_1333	NA	hypothetical protein	CDS	0.421957	0.228779	0.320881	3.30092	2.61737	3.86096	3.9861	4.39721	4.66696
VC_1334	NA	conserved hypothetical protein	CDS	0.698433	0.162786	0.241962	4.05113	5.87139	7.12793	7.87	7.64437	12.0792
VC_1335	NA	transcriptional regulator, GntR family	CDS	-0.0070306	0.973278	0.980833	12.0784	12.5209	13.8846	11.5495	11.0268	15.648
VC_1336	NA	carboxyphosphonoenolpyruvate phosphonomutase	CDS	0.518228	0.0316213	0.0609909	18.3051	18.0386	24.7993	23.2012	28.6157	35.5512
VC_1337	NA	methylcitrate synthase	CDS	0.189129	0.431514	0.534249	18.9053	14.1479	22.943	19.6239	24.5567	19.56
VC_1338	NA	aconitate hydratase 1	CDS	0.458234	0.0583745	0.102557	26.1823	21.7878	38.0156	34.0352	42.9573	40.9732
VC_1339	NA	conserved hypothetical protein	CDS	0.229577	0.472441	0.574562	10.728	10.7524	24.725	17.3753	16.8447	19.9032
VC_1340	NA	prpE protein	CDS	0.142339	0.526433	0.625638	21.456	25.537	38.2384	31.0712	34.5012	28.4822
VC_1341	NA	acetyltransferase, putative	CDS	0.294503	0.163081	0.242114	31.4337	31.9036	37.1246	53.3525	35.5835	34.5904
VC_1342	NA	MutT/nudix family protein	CDS	0.285953	0.0467616	0.0850519	45.0125	44.0001	45.8118	47.1178	49.8576	67.2591
VC_1343	NA	peptidase, M20A family	CDS	-0.583647	0.0356528	0.0675415	1720.53	1674.97	1805.67	1158.53	1308.81	1003.26
VC_1344	NA	4-hydroxyphenylpyruvate dioxygenase	CDS	-0.0862784	0.623056	0.71116	17.93	17.7557	15.7408	15.6378	16.1682	16.6089
VC_1345	NA	oxidoreductase, putative	CDS	-0.140903	0.45216	0.554702	22.8063	21.5049	30.2195	22.1791	21.986	23.4034
VC_1346	NA	conserved hypothetical protein	CDS	-0.530142	0.0232832	0.0470034	32.409	31.6914	58.2114	25.0409	31.7952	27.7272
VC_1347	NA	glutathione S-transferase, putative	CDS	-0.528486	0.0087014	0.020111	31.8839	32.328	46.183	23.9166	30.7128	21.8249
VC_1348	NA	response regulator	CDS	0.181069	0.197555	0.284108	18.9053	23.7685	22.4975	29.1292	23.7449	21.2072
VC_1349	NA	sensory box sensor histidine kinase/response regulator	CDS	-0.82296	2.18e-08	2.52e-07	230.839	233.3	209.309	125.92	123.663	131.087
VC_1350	NA	antioxidant, putative	CDS	-1.41762	2.38e-05	0.00011931	338.719	434.766	296.032	141.456	117.372	141.587
VC_1351	NA	hypothetical protein	CDS	1.45695	6.65e-07	5.03e-06	5.55154	7.63989	3.56396	17.9886	14.7476	13.5205
VC_1352	NA	hypothetical protein	CDS	2.15894	2e-08	2.34e-07	2.10058	2.12219	1.93048	11.2429	8.59146	7.89265
VC_1353	NA	GGDEF family protein	CDS	1.11217	1.69e-10	4.15e-09	73.1453	81.2799	81.2287	170.789	181.3	157.373
VC_1354	NA	conserved hypothetical protein	CDS	0.00709541	0.956599	0.97078	80.1223	67.6979	60.8844	63.7777	70.1524	75.7008
VC_1355	NA	acylphosphatase	CDS	-0.911042	1.76e-05	9.27e-05	15.0042	11.3891	16.4091	7.76779	7.57672	7.41223
VC_1356	NA	sulfite reductase, gamma subunit-related protein	CDS	-0.393209	0.0545861	0.0970334	10.5779	9.90356	8.76141	7.76779	6.42669	8.09855
VC_1357	NA	hypothetical protein	CDS	0.0885192	0.871669	0.909347	1.12531	0.353698	0.445496	0.306623	0.879441	0.754949
VC_1358	NA	conserved hypothetical protein	CDS	-0.663002	0.00015501	0.00061562	468.88	491.429	687.325	275.552	390.201	374.592
VC_1359	NA	amino acid ABC transporter, ATP-binding protein	CDS	1.26373	5.54e-06	3.28e-05	15.2292	16.7653	21.0125	35.7727	45.8662	45.5028
VC_1360	NA	amino acid ABC transporter, permease protein	CDS	1.57277	4.73e-08	4.94e-07	13.5788	12.3794	14.4786	33.1153	43.1603	43.8557
VC_1361	NA	amino acid ABC transporter, permease protein	CDS	1.80315	2.01e-09	3.25e-08	16.7296	18.4631	15.9636	57.4408	60.6814	60.4646
VC_1362	NA	amino acid ABC transporter, periplasmic amino acid-binding protein	CDS	3.04688	9.73e-09	1.28e-07	28.2078	28.3666	33.0409	221.893	261.532	257.232
VC_1363	NA	siroheme synthase component enzyme	CDS	-0.61515	3.88e-05	0.00018268	77.5716	85.878	90.8069	51.2061	55.5401	59.1606
VC_1364	NA	conserved hypothetical protein	CDS	-0.240906	0.0784618	0.132115	100.453	112.122	79.521	84.2192	80.9762	82.0149
VC_1365	NA	conserved hypothetical protein	CDS	-0.205377	0.142654	0.21771	37.6605	34.0965	38.8324	33.2175	28.3451	34.3845
VC_1366	NA	exsB protein	CDS	-0.447423	0.00519054	0.0128822	44.8625	34.521	44.8466	30.0491	27.5333	33.4923
VC_1367	NA	GGDEF family protein	CDS	0.291253	0.100699	0.162857	171.198	177.415	119.987	208.299	179.812	185.443
VC_1368	NA	hypothetical protein	CDS	-1.1778	0.00105947	0.003243	44.1123	55.9551	45.3663	34.3418	15.9652	14.5499
VC_1369	NA	conserved hypothetical protein	CDS	0.0485458	0.861842	0.902095	6.52681	8.63024	5.2717	9.30091	5.95314	6.10823
VC_1370	NA	GGDEF family protein	CDS	0.245974	0.130067	0.201276	11.9283	13.5113	11.0631	16.3532	12.3122	14.7558
VC_1371	NA	hypothetical protein	CDS	-0.0847335	0.652576	0.737159	28.808	28.0129	19.3048	27.4939	21.3095	23.1289
VC_1372	NA	GGDEF family protein	CDS	-0.550733	4.78e-05	0.00021859	65.7933	62.9583	73.0613	41.5986	49.1134	46.9441
VC_1373	NA	DnaK-related protein	CDS	-0.723321	0.0001226	0.00050335	179.525	162.489	177.159	109.873	86.7941	117.841
VC_1374	NA	DnaK-related protein	CDS	-0.201324	0.110564	0.176001	129.111	116.084	133.129	104.456	96.8062	127.724
VC_1375	NA	hypothetical protein	CDS	-0.0911235	0.550152	0.647086	43.062	46.6882	36.5306	39.35	37.3424	41.8654
VC_1376	NA	GGDEF family protein	CDS	-0.505575	0.00152491	0.00444717	83.0481	87.6465	96.3755	71.1366	54.0518	63.0726
VC_1377	NA	conserved hypothetical protein	CDS	-0.463991	0.0009512	0.00296953	32.9342	35.865	34.6002	27.6983	22.9331	24.4329
VC_1378	NA	hypothetical protein	CDS	0.103061	0.771448	0.836792	10.4279	9.6206	8.01892	16.3532	5.209	9.05939
VC_1379	NA	hypothetical protein	CDS	-0.489687	0.00104129	0.00319515	32.259	30.2766	38.9809	20.9526	23.0684	28.139
VC_1380	NA	hypothetical protein	CDS	-0.66478	0.00051556	0.00174716	30.6835	37.4213	32.5954	26.063	19.3477	18.3247
VC_1382	NA	ATP-dependent helicase HrpA	CDS	-0.306637	0.00691897	0.0165712	359.425	361.126	432.279	297.016	318.831	316.186
VC_1383	NA	hypothetical protein	CDS	-0.148408	0.469048	0.571325	27.5327	34.238	25.5417	35.6705	21.9184	21.5504
VC_1384	NA	hypothetical protein	CDS	-0.0626667	0.585401	0.679	342.32	362.47	379.785	366.415	358.541	313.578
VC_1385	NA	hypothetical protein	CDS	0.106912	0.74232	0.812689	1.50042	1.48553	0.668243	1.02208	1.48829	1.37263
VC_1386	NA	heat shock protein 70 family protein	CDS	-0.260173	0.131612	0.203172	20.9308	22.4245	35.5654	22.2813	21.1066	22.5112
VC_1388	NA	lipoate-protein ligase A	CDS	0.471241	0.00157036	0.00455853	25.207	28.0129	29.6255	39.1456	39.8455	35.8944
VC_1389	NA	hypothetical protein	CDS	-0.234694	0.548288	0.645701	1.12531	1.41479	0.816742	1.12429	1.01474	0.754949
VC_1390	NA	transcriptional regulator, LysR family	CDS	-0.527365	0.0266375	0.0528957	9.97777	7.92285	9.87515	5.00818	6.35904	7.75539
VC_1391	NA	multidrug transporter, putative	CDS	-0.686955	0.0038507	0.00996419	24.6819	25.4663	43.5101	16.251	16.3035	25.4624
VC_1392	NA	deoxyribodipyrimidine photolyase, putative	CDS	-0.535409	0.0275525	0.0545114	33.3843	31.9743	57.3204	26.6762	25.7067	32.1883
VC_1393	NA	sugE protein	CDS	-0.802731	0.00032704	0.00119314	14.8541	10.4695	12.6224	6.5413	7.50908	7.61812
VC_1394	NA	methyl-accepting chemotaxis protein	CDS	0.471213	0.00245503	0.00664034	27.9828	31.5499	23.9825	39.2478	39.0337	37.5416
VC_1396	NA	hypothetical protein	CDS	1.10792	0.001115	0.00338273	3.00083	4.73956	2.96997	7.76779	7.64437	7.75539
VC_1397	NA	chemotaxis protein CheA	CDS	0.971342	1.34e-06	9.29e-06	23.7816	27.8007	25.0963	52.4326	47.1516	50.8561
VC_1398	NA	chemotaxis protein CheY	CDS	1.69118	1.05e-07	9.83e-07	2.47569	2.12219	2.22748	9.09649	7.30613	5.8337
VC_1399	NA	chemotaxis protein methyltransferase CheR	CDS	1.40519	3.37e-06	2.12e-05	4.50125	7.42767	4.08371	13.3892	13.8681	15.2362
VC_1400	NA	hypothetical protein	CDS	0.105705	0.459693	0.561748	18.4551	16.9775	12.8451	18.193	16.1682	17.6384
VC_1401	NA	protein-glutamate methylesterase CheB	CDS	1.05364	2.07e-08	2.41e-07	19.4304	19.6656	15.9636	40.2699	37.7483	36.3748
VC_1402	NA	purine-binding chemotaxis protein Chew, putative	CDS	1.7226	3.85e-10	7.87e-09	19.3554	20.5852	18.0426	66.9461	62.2374	62.3176
VC_1403	NA	methyl-accepting chemotaxis protein	CDS	2.40631	3.01e-11	9.51e-10	16.0545	21.2219	16.8546	99.1415	101.812	86.2701
VC_1404	NA	hypothetical protein	CDS	-0.139256	0.811923	0.867695	0.825229	0.919616	0.296997	0.817662	0.473545	0.617686
VC_1405	NA	methyl-accepting chemotaxis protein	CDS	-0.0776433	0.655912	0.739373	29.5582	33.5306	33.5607	36.386	27.3303	28.0704
VC_1406	NA	methyl-accepting chemotaxis protein	CDS	0.499258	0.00138894	0.00409503	45.9128	47.3956	37.2731	73.9984	53.1047	57.7193
VC_1407	NA	ATP-dependent RNA helicase RhlE	CDS	-0.0279843	0.8114	0.867629	111.181	95.2156	99.0485	100.061	94.7091	104.801
VC_1408	NA	transcriptional regulator, TetR family	CDS	0.318916	0.164318	0.24347	12.0033	10.4695	17.1516	19.6239	17.6565	12.2851
VC_1409	NA	multidrug resistance protein, putative	CDS	0.0810664	0.6871	0.766498	9.15254	8.98394	6.75668	7.35896	10.0121	8.8535
VC_1410	NA	multidrug resistance protein VceA	CDS	-0.161505	0.339578	0.442392	12.5285	12.4502	8.98416	10.9362	9.40326	10.0889
VC_1411	NA	multidrug resistance protein VceB	CDS	-0.417523	0.0101516	0.022983	22.1312	29.7814	32.0014	18.3974	19.8213	24.5015
VC_1413	NA	methyl-accepting chemotaxis protein	CDS	-0.064928	0.716301	0.792034	45.9128	36.3602	43.3616	43.1317	35.2453	41.7967
VC_1414	NA	thermostable carboxypeptidase 1	CDS	1.22104	1.09e-07	1.01e-06	251.62	247.872	327.959	592.601	662.422	673.826
VC_1415	NA	hcp protein	CDS	4.73147	2.12e-16	1.14e-13	4.05113	4.38586	3.34122	82.6861	113.245	117.635
VC_1416	NA	vgrG protein	CDS	1.59326	2.95e-10	6.65e-09	23.1814	22.3537	22.2005	72.0565	58.0431	74.3968
VC_1417	NA	hypothetical protein	CDS	1.23256	3.36e-09	5.06e-08	13.2787	13.865	13.0679	32.1954	29.9687	32.3942
VC_1418	NA	hypothetical protein	CDS	1.02123	5.24e-05	0.00023815	35.6349	41.8072	31.4817	85.6501	62.3727	73.2987
VC_1419	NA	hypothetical protein	CDS	1.27992	9.82e-07	7.02e-06	6.8269	6.86175	5.79144	15.9444	15.4917	15.9226
VC_1420	NA	hypothetical protein	CDS	0.358734	0.224213	0.31581	6.8269	7.49841	2.89572	9.40312	5.54724	7.3436
VC_1421	NA	conserved hypothetical protein	CDS	-0.401222	0.0322833	0.0620453	54.5402	50.8618	72.1703	36.1816	48.7075	49.3462
VC_1422	NA	sodium/alanine symporter	CDS	1.38999	4.72e-06	2.85e-05	83.3482	84.1095	93.0343	202.882	337.705	141.999
VC_1423	NA	hypothetical protein	CDS	-0.0858699	0.562223	0.657995	95.0514	101.158	86.3519	108.136	79.6233	78.7206
VC_1424	NA	spermidine/putrescine ABC transporter, periplasmic spermidine/putrescine-binding protein	CDS	0.342053	0.0235989	0.0475641	195.579	197.01	151.394	260.63	227.708	201.366
VC_1425	NA	spermidine/putrescine ABC transporter, periplasmic spermidine/putrescine-binding protein	CDS	-0.0596546	0.655795	0.739373	304.06	272.702	288.755	271.055	282.03	277.341
VC_1426	NA	spermidine/putrescine ABC transporter, permease protein	CDS	0.135567	0.317323	0.419814	106.605	94.013	119.096	109.056	117.845	124.223
VC_1427	NA	spermidine/putrescine ABC transporter, permease protein	CDS	0.377735	0.0174072	0.0364669	101.653	94.013	93.3313	96.4841	138.816	139.94
VC_1428	NA	spermidine/putrescine ABC transporter, ATP-binding protein	CDS	0.195972	0.139483	0.213747	252.67	229.763	301.081	262.061	327.761	307.539
VC_1429	NA	hypothetical protein	CDS	-0.149856	0.413111	0.515875	57.541	58.7847	32.9667	40.5765	46.6104	47.2873
VC_1430	NA	bax protein, putative	CDS	-0.205933	0.161257	0.240448	71.1198	78.8748	55.7612	72.3631	49.7899	56.4839
VC_1431	NA	hypothetical protein	CDS	0.164692	0.455811	0.558272	34.7347	38.3409	21.0125	44.1538	30.6451	30.9529
VC_1432	NA	conserved hypothetical protein	CDS	-0.125579	0.485351	0.587761	53.4148	51.7815	38.0156	48.2421	35.4482	47.6991
VC_1433	NA	conserved hypothetical protein	CDS	-0.820102	7.52e-05	0.0003256	1568.76	1698.25	1339.53	928.047	777.155	904.017
VC_1434	NA	fumarate and nitrate reduction regulatory protein	CDS	0.0225388	0.887059	0.919083	161.67	147.987	156.295	127.76	154.579	190.728
VC_1435	NA	conserved hypothetical protein	CDS	0.307487	0.0254933	0.0508651	45.8377	47.6078	44.5496	46.709	61.3579	62.5235
VC_1436	NA	FixS-related protein	CDS	0.478018	0.0160853	0.0340997	11.7033	14.8553	10.6176	15.0245	16.5064	20.1777
VC_1437	NA	cation transport ATPase, E1-E2 family	CDS	0.634241	2.23e-05	0.00011265	132.262	139.852	106.473	200.225	182.721	204.729
VC_1438	NA	hypothetical protein	CDS	0.602243	0.0002385	0.00090704	39.611	38.6239	28.6602	56.1121	48.031	58.1997
VC_1439	NA	cytochrome c oxidase, subunit CcoP	CDS	1.32708	1.55e-08	1.9e-07	335.493	306.869	334.196	752.965	823.901	873.202
VC_1440	NA	cytochrome c oxidase, subunit CcoQ	CDS	1.40776	5.32e-08	5.46e-07	40.2112	35.5821	40.5401	111.509	93.2884	103.977
VC_1441	NA	cytochrome c oxidase, subunit CcoO	CDS	1.4471	7.37e-09	1.01e-07	225.288	184.489	206.339	532.707	555.13	592.017
VC_1442	NA	cytochrome c oxidase, subunit CcoN	CDS	1.53087	5.6e-09	7.9e-08	480.208	401.377	489.154	1078.5	1426.12	1456.09
VC_1443	NA	hypothetical protein	CDS	-0.919631	0.00118121	0.00354364	35.5599	50.2252	27.6207	21.2592	15.0182	23.7466
VC_1444	NA	hypothetical protein	CDS	-0.402769	0.00071149	0.00232329	146.066	168.714	161.269	125.511	115.072	119.557
VC_1445	NA	sensor histidine kinase/response regulator	CDS	0.373051	0.337352	0.440101	0.375104	0.707397	0.816742	1.12429	0.811792	0.617686
VC_1446	NA	toxin secretion transporter, putative	CDS	-0.750972	2.8e-05	0.00013819	33.0092	37.4213	33.1152	18.2952	21.8507	21.2758
VC_1447	NA	RTX toxin transporter	CDS	-0.980161	0.00012781	0.0005202	19.8055	17.8971	17.3743	13.287	7.30613	7.61812
VC_1448	NA	RTX toxin transporter	CDS	-0.894312	9.84e-06	5.46e-05	16.9547	23.3441	19.3048	10.2208	10.3503	11.4615
VC_1449	NA	hypothetical protein	CDS	-1.72012	3.91e-09	5.74e-08	44.4123	57.6528	39.7234	12.8782	14.1387	15.9226
VC_1450	NA	RTX toxin activating protein	CDS	-1.98289	9.89e-09	1.3e-07	34.8097	49.8715	37.6444	7.46117	9.53856	13.7263
VC_1451	NA	RTX toxin RtxA	CDS	-2.50663	1.83e-12	9.2e-11	1495.84	1987.93	1080.25	281.787	223.919	297.45
VC_1452	NA	RstC protein	CDS	-0.817381	0.0165394	0.0349837	3.15088	7.35693	4.52921	4.08831	2.09713	2.53937
VC_1453	NA	RstB1 protein	CDS	-0.600229	0.0119606	0.0264106	5.62656	6.93249	5.1232	4.59935	3.65306	3.50022
VC_1455	NA	transcriptional repressor RstR	CDS	-0.0845788	0.87959	0.915075	3.45096	6.72027	5.2717	2.96403	2.90892	8.51034
VC_1456	NA	cholera enterotoxin, B subunit	CDS	0.238225	0.427196	0.529813	6.37677	7.21545	4.8262	9.09649	6.42669	6.38275
VC_1457	NA	cholera enterotoxin, A subunit	CDS	0.0906889	0.709762	0.786883	17.3298	17.5434	17.7456	23.2012	16.2358	16.8148
VC_1458	NA	zona occludens toxin	CDS	-0.30188	0.140188	0.214643	8.02723	8.9132	7.27643	8.58545	4.9384	6.31412
VC_1459	NA	accessory cholera enterotoxin	CDS	-0.371064	0.343442	0.446498	1.4254	2.05145	1.41074	0.91987	1.82653	0.960844
VC_1460	NA	hypothetical protein	CDS	-1.29611	0.00019754	0.00076201	15.0042	11.8135	9.13266	7.25675	3.11187	4.5297
VC_1461	NA	colonization factor	CDS	-1.01912	0.00554751	0.0136601	19.8805	18.8168	16.6318	17.1709	6.35904	4.39243
VC_1462	NA	RstB2 protein	CDS	-0.741753	0.00944988	0.021668	8.85246	7.78137	4.38071	6.03026	2.70597	4.04927
VC_1464	NA	transcriptional repressor RstR	CDS	-2.21438	0.0524138	0.0937473	0.150042	3.39551	0.371246	0.102208	0.202948	0.480422
VC_1465	NA	hypothetical protein	CDS	-0.206345	0.319479	0.422049	15.3793	20.0193	25.0963	19.4195	17.0476	16.0598
VC_1471	NA	hypothetical protein	CDS	-0.356629	0.373516	0.477193	1.4254	0.990356	1.33649	1.02208	1.01474	0.892213
VC_1472	NA	hypothetical protein	CDS	-0.131911	0.766919	0.834282	0.600167	0.707397	0.96524	0.715454	0.811792	0.549054
VC_1475	NA	phage replication protein Cri	CDS	0.206513	0.580252	0.674274	1.50042	1.90997	1.03949	1.3287	1.48829	2.26485
VC_1477	NA	transposase OrfAB, subunit A	CDS	-0.167937	0.634932	0.721558	2.25063	3.53698	3.04422	3.27065	2.77362	1.92169
VC_1478	NA	transposase OrfAB, subunit B	CDS	0.372701	0.106068	0.169842	1.95054	2.19293	2.07898	3.16844	2.63832	2.33348
VC_1479	NA	hypothetical protein	CDS	-0.323769	0.0734755	0.125005	53.3398	61.0484	52.42	50.0818	36.3277	47.0127
VC_1480	NA	hypothetical protein	CDS	0.0907049	0.516207	0.615818	77.1214	83.2606	68.3836	94.6444	69.0023	80.1619
VC_1481	NA	conserved hypothetical protein	CDS	0.60836	0.00447663	0.011327	70.2945	79.3699	47.2225	121.116	90.6501	88.6722
VC_1482	NA	ATP-dependent protease LA-related protein	CDS	0.164342	0.153138	0.230811	195.204	195.312	152.434	207.38	191.312	209.807
VC_1483	NA	3-hydroxydecanoyl-(acyl-carrier-protein) dehydratase	CDS	0.351102	0.0589532	0.103429	223.262	217.666	168.769	286.795	276.348	214.68
VC_1484	NA	ribosome modulation factor	CDS	0.489186	0.106365	0.170121	68.0439	89.5564	87.2429	151.881	111.689	80.505
VC_1485	NA	hypothetical protein	CDS	0.110455	0.372101	0.475708	430.62	416.02	374.959	427.74	435.526	455.509
VC_1486	NA	ABC transporter, ATP-binding protein	CDS	-0.296382	0.00997912	0.022647	272.251	235.209	220.149	200.327	174.4	217.769
VC_1487	NA	conserved hypothetical protein	CDS	0.0476455	0.819817	0.873036	18.5302	19.0997	11.1374	16.9665	16.3035	17.1579
VC_1488	NA	conserved hypothetical protein	CDS	-0.260207	0.029372	0.0576266	261.823	258.271	201.438	212.183	182.112	208.229
VC_1489	NA	hypothetical protein	CDS	-0.451231	0.401841	0.504984	3.45096	1.13184	0.742493	1.53312	0.676493	1.71579
VC_1490	NA	conserved hypothetical protein	CDS	0.592988	0.00046516	0.0015994	63.0175	64.2316	62.2209	98.1195	103.301	84.417
VC_1491	NA	dihydroorotate dehydrogenase	CDS	-0.351002	0.103424	0.166549	318.914	264.354	145.306	209.424	197.062	164.853
VC_1492	NA	conserved hypothetical protein	CDS	0.645654	0.00043131	0.0015022	313.362	315.711	309.694	513.185	403.19	552.348
VC_1493	NA	hypothetical protein	CDS	-0.0513238	0.817598	0.872312	22.1312	22.3537	10.7661	21.4636	14.1387	17.9129
VC_1494	NA	aminopeptidase N	CDS	-0.0315568	0.800728	0.860126	785.318	736.825	583.822	697.261	600.455	762.705
VC_1495	NA	hypothetical protein	CDS	0.102651	0.769776	0.836289	3.00083	4.88104	2.15323	3.8839	2.50303	4.46106
VC_1496	NA	tail-specific protease	CDS	-0.0196121	0.845936	0.890148	908.578	913.603	787.71	810.508	804.621	959.472
VC_1497	NA	conserved hypothetical protein	CDS	0.0267338	0.805626	0.863631	589.664	562.31	442.377	556.01	533.483	534.71
VC_1498	NA	conserved hypothetical protein	CDS	-0.721554	0.00035498	0.00128635	134.512	158.669	134.762	73.794	76.1055	109.468
VC_1499	NA	ABC transporter, ATP-binding protein	CDS	-0.33299	0.128236	0.19926	87.0242	110.425	103.8	62.5512	80.5704	95.8099
VC_1500	NA	PqiA family protein	CDS	-0.0226972	0.865425	0.904587	35.6349	38.1994	30.5164	36.0793	33.3511	33.355
VC_1501	NA	conserved hypothetical protein	CDS	-0.26167	0.00869629	0.020111	128.061	139.782	126.224	109.567	104.315	114.821
VC_1502	NA	Sun/nucleolar protein family protein	CDS	-0.182782	0.219601	0.310476	50.9392	50.013	60.5132	39.2478	47.2869	55.5231
VC_1503	NA	conserved hypothetical protein	CDS	-0.0255118	0.873893	0.91091	129.261	117.923	83.9017	113.962	113.989	97.3884
VC_1504	NA	hypothetical protein	CDS	-0.506416	0.00087491	0.00278684	46.738	45.8393	40.4659	29.9469	35.11	28.5508
VC_1505	NA	hypothetical protein	CDS	-0.406857	0.0034763	0.00909539	53.1148	57.5821	51.0092	37.1014	41.5367	43.238
VC_1506	NA	hypothetical protein	CDS	-0.285078	0.396223	0.499926	7.42706	7.21545	6.68243	6.74571	4.53251	6.31412
VC_1507	NA	phospho-2-dehydro-3-deoxyheptonate aldolase, trp-sensitive	CDS	-0.399657	0.00066086	0.00217685	306.385	304.959	244.726	235.18	207.751	206.101
VC_1508	NA	conserved hypothetical protein	CDS	-0.433896	0.00996871	0.022637	78.6219	93.5179	92.5888	55.8054	71.4377	68.5631
VC_1509	NA	nicotinate mononucleotide:5,6-dimethylbenzimidazole phosphoribosyltransferase	CDS	-0.405139	0.0566327	0.100151	28.808	24.4052	34.0062	21.157	20.4301	24.227
VC_1510	NA	hypothetical protein	CDS	0.583688	0.0499011	0.0899798	44.8625	22.6367	48.4848	66.3328	53.9165	53.67
VC_1511	NA	formate dehydrogenase, cytochrome B556 subunit	CDS	0.536156	0.0736253	0.12509	108.48	57.0162	118.131	143.704	133.472	134.106
VC_1512	NA	formate dehydrogenase, iron-sulfur subunit	CDS	0.693172	0.0170209	0.035801	53.0397	32.2573	64.2256	78.3934	80.0292	83.2503
VC_1514	NA	hypothetical protein	CDS	0.989273	0.0002951	0.00109679	45.2376	30.8425	30.9619	84.5258	58.8549	69.3181
VC_1515	NA	chaperone, formate dehydrogenase-specific, putative	CDS	0.588652	0.0148831	0.0318924	76.1462	54.1159	66.0076	103.434	75.0231	116.743
VC_1516	NA	iron-sulfur cluster-binding protein	CDS	0.645327	0.00648131	0.0156324	229.639	139.357	171.664	291.394	223.04	331.217
VC_1517	NA	hypothetical protein	CDS	0.374856	0.0621289	0.108294	63.2426	57.8651	62.5921	74.3051	60.5461	103.291
VC_1518	NA	hypothetical protein	CDS	0.466707	0.0561009	0.0994445	42.1617	32.1866	38.3869	40.1677	47.2869	68.0827
VC_1519	NA	formate dehydrogenase accessory protein	CDS	0.157207	0.243555	0.337003	37.6605	34.1673	35.0457	38.4301	42.7544	37.9534
VC_1520	NA	ABC transporter, ATP-binding protein	CDS	-0.368421	0.0151382	0.0323837	285.304	217.878	239.157	172.731	165.673	236.505
VC_1521	NA	sensor histidine kinase	CDS	0.252177	0.0570067	0.100671	63.1676	57.5114	72.7643	85.3435	84.9676	60.19
VC_1522	NA	sigma-54 dependent response regulator	CDS	0.878147	2.01e-05	0.00010278	41.4115	43.1512	52.2715	87.7965	88.6206	75.1518
VC_1523	NA	conserved hypothetical protein	CDS	1.71001	9.43e-12	3.74e-10	82.2229	64.8683	67.7153	219.951	245.77	236.985
VC_1524	NA	ABC transporter, permease protein	CDS	1.67301	1.82e-08	2.16e-07	28.1328	23.0611	23.834	61.8357	86.5235	90.6625
VC_1525	NA	ABC transporter, ATP-binding protein	CDS	1.52355	3.78e-09	5.61e-08	22.4312	17.3312	15.2953	52.9436	55.4724	49.8953
VC_1526	NA	molybdopterin-guanine dinucleotide biosynthesis protein A	CDS	1.12209	4.91e-06	2.95e-05	29.4082	25.537	15.3696	48.2421	52.9018	51.8856
VC_1527	NA	molybdopterin biosynthesis MoeA protein	CDS	0.525142	7.16e-05	0.00031218	87.5493	79.7944	83.6047	109.771	127.248	124.018
VC_1528	NA	hypothetical protein	CDS	-0.49005	0.00826723	0.019297	17.2548	21.1512	14.1074	15.229	11.568	10.7752
VC_1529	NA	hypothetical protein	CDS	-0.27973	0.059664	0.104579	15.5293	17.8971	15.5923	12.5716	11.9063	15.8539
VC_1530	NA	hypothetical protein	CDS	-0.0121814	0.977131	0.983136	0.90025	2.26367	0.742493	1.22649	1.15004	1.5099
VC_1531	NA	hypothetical protein	CDS	-0.847489	1.9e-05	9.8e-05	52.2145	54.6818	47.5938	30.8667	27.0597	28.0018
VC_1532	NA	ROK family protein	CDS	1.79302	1.76e-09	2.89e-08	97.227	96.9134	133.203	358.545	464.074	311.725
VC_1533	NA	conserved hypothetical protein	CDS	0.126619	0.474574	0.576613	16.1295	14.7846	10.7661	12.6738	16.777	15.9226
VC_1534	NA	conserved hypothetical protein	CDS	-1.03925	9.65e-07	6.93e-06	31.3587	39.7557	40.7628	20.3393	17.7241	16.4716
VC_1535	NA	methyl-accepting chemotaxis protein	CDS	-0.575699	0.0126093	0.0276011	9.0025	11.3891	9.13266	7.25675	5.54724	7.06907
VC_1536	NA	hypothetical protein	CDS	0.0276104	0.924798	0.946931	13.9539	9.19616	6.45969	12.2649	8.72676	9.33392
VC_1537	NA	lipoprotein NlpC	CDS	-0.0228776	0.8825	0.916833	61.217	62.0387	59.8449	67.3549	59.3285	53.67
VC_1538	NA	hypothetical protein	CDS	0.451042	0.00022051	0.00084545	134.287	134.971	121.101	192.355	188.471	152.912
VC_1539	NA	conserved hypothetical protein	CDS	1.85719	5.79e-14	4.85e-12	49.2137	45.4856	55.5385	181.214	193.815	169.315
VC_1540	NA	multidrug resistance protein NorM, putative	CDS	0.349931	0.036852	0.0695826	52.1395	45.2734	45.886	52.9436	53.8489	75.7008
VC_1541	NA	hypothetical protein	CDS	-0.27244	0.253654	0.348164	12.6785	10.1865	7.94467	8.17662	9.53856	7.75539
VC_1542	NA	DNA ligase	CDS	-0.597173	0.013731	0.029728	12.9786	16.2701	14.7014	10.2208	9.67385	9.19665
VC_1543	NA	hypothetical protein	CDS	-1.23823	0.00758235	0.0179544	209.308	290.669	296.7	68.0704	84.0881	185.1
VC_1544	NA	tonB2 protein	CDS	-1.41466	0.00353408	0.00923374	122.359	171.685	212.427	38.3279	45.9339	105.281
VC_1545	NA	TonB system transport protein ExbD2	CDS	-1.45272	0.00545517	0.0134592	47.4132	77.177	97.3408	13.287	17.9947	49.2776
VC_1546	NA	TonB system transport protein ExbB2	CDS	-1.29048	0.0166033	0.0350794	85.8989	126.624	155.701	25.4497	33.2158	91.3489
VC_1547	NA	biopolymer transport protein ExbB-related protein	CDS	-0.957039	0.0790848	0.132807	215.385	303.473	294.324	74.8161	100.324	243.231
VC_1548	NA	hypothetical protein	CDS	-0.808776	0.182457	0.266261	136.913	197.717	125.481	40.6787	61.6285	159.775
VC_1549	NA	glycerol-3-phosphate ABC transporter, periplasmic glycerol-3-phosphate-binding protein	CDS	-0.467326	0.156797	0.235102	6.52681	6.93249	6.97943	4.49714	3.99131	6.24549
VC_1550	NA	glycerol-3-phosphate ABC transporter, permease protein	CDS	0.0502368	0.872237	0.909688	6.45179	4.17364	4.75195	5.41701	4.39721	6.10823
VC_1551	NA	glycerol-3-phosphate ABC transporter, permease protein	CDS	-0.429207	0.144647	0.220216	6.00167	4.88104	2.82147	4.29273	2.43538	3.56885
VC_1552	NA	glycerol-3-phosphate ABC transporter, ATP-binding protein	CDS	-0.141979	0.586694	0.680081	5.10142	9.19616	4.60345	6.84792	5.3443	5.07875
VC_1553	NA	glycerol-3-phosphate regulon repressor	CDS	-0.0850776	0.691916	0.771129	26.7824	29.8521	17.3001	25.6542	21.5801	22.5798
VC_1554	NA	glycerophosphoryl diester phosphodiesterase, putative	CDS	-0.103822	0.486585	0.589065	120.784	129.029	122.066	98.5283	126.234	121.135
VC_1555	NA	conserved hypothetical protein	CDS	0.347449	0.0181384	0.0376052	21.3059	24.8296	23.7598	27.9027	30.1716	30.8157
VC_1556	NA	conserved hypothetical protein	CDS	0.246597	0.118197	0.186353	20.1056	20.7975	15.2953	19.6239	27.6009	19.3542
VC_1557	NA	transcriptional regulator, LacI family	CDS	0.00802928	0.954936	0.969615	69.2442	69.7493	53.2367	74.7139	58.5843	60.19
VC_1558	NA	6-phospho-beta-glucosidase	CDS	0.316508	0.00966214	0.0220874	210.358	203.518	187.702	245.401	242.117	261.624
VC_1559	NA	hypothetical protein	CDS	2.08257	4.27e-05	0.00019879	1.72548	1.55627	1.03949	9.91415	5.209	3.63748
VC_1560	NA	catalase/peroxidase	CDS	1.07294	3.33e-05	0.00016061	136.538	131.081	184.509	300.184	349.341	301.568
VC_1561	NA	transcriptional regulator, LysR family	CDS	-0.321987	0.0128232	0.0280369	54.6902	61.5435	56.0582	52.4326	44.9192	40.63
VC_1562	NA	beta-lactamase-related protein	CDS	0.222004	0.296354	0.397072	11.3281	12.238	7.87042	16.6599	10.8239	9.47118
VC_1563	NA	conserved hypothetical protein	CDS	0.0284561	0.904919	0.932408	23.1064	18.4631	17.5971	21.2592	18.13	21.0013
VC_1564	NA	hypothetical protein	CDS	-0.0221158	0.96037	0.973558	0.90025	1.90997	2.07898	2.04416	1.21769	1.64716
VC_1565	NA	outer membrane protein TolC, putative	CDS	-0.359631	0.212959	0.301879	23.5565	22.0708	27.3237	19.2151	16.5741	21.0699
VC_1566	NA	conserved hypothetical protein	CDS	-0.833941	0.00098701	0.00305833	19.5054	18.1094	34.8972	10.0164	12.7181	17.707
VC_1567	NA	conserved hypothetical protein	CDS	-0.98576	6.28e-05	0.0002771	30.2334	24.4052	44.0298	14.3091	17.5888	17.7756
VC_1568	NA	ABC transporter, ATP-binding protein	CDS	-1.2514	3.39e-05	0.00016337	22.0561	25.2541	43.7328	11.1406	13.8681	13.1087
VC_1570	NA	quinol oxidase, subunit II	CDS	-0.931179	0.00083448	0.00268074	9.75271	10.5402	11.9541	6.95013	4.8031	5.28464
VC_1571	NA	quinol oxidase, subunit I	CDS	-1.44054	0.00018099	0.00070543	14.9291	16.4823	16.0378	4.49714	4.73545	8.09855
VC_1572	NA	hypothetical protein	CDS	-1.16485	0.108724	0.173526	37.2854	80.714	23.4628	15.4334	13.5975	33.8355
VC_1573	NA	fumarate hydratase, class II	CDS	-1.28289	0.0713019	0.121913	297.308	424.297	354.763	73.6918	85.4411	282.694
VC_1574	NA	hypothetical protein	CDS	-0.687407	0.00046474	0.0015994	20.7058	24.1222	21.0125	16.4555	12.3122	12.2851
VC_1575	NA	hypothetical protein	CDS	-0.909645	0.00086518	0.00276754	27.1575	22.9197	37.8671	13.287	17.5888	15.7853
VC_1576	NA	conserved hypothetical protein	CDS	-1.2289	3.57e-06	2.24e-05	35.1848	30.2058	33.1894	17.8864	12.2445	12.1478
VC_1577	NA	hypothetical protein	CDS	-2.30055	1.25e-08	1.57e-07	196.18	168.219	257.719	39.6566	38.1542	48.3854
VC_1578	NA	hypothetical protein	CDS	-2.27729	9.1e-07	6.62e-06	36.8352	42.939	54.7217	9.60753	7.10318	11.0497
VC_1579	NA	enterobactin synthetase component F-related protein	CDS	-2.0826	5.41e-08	5.52e-07	318.614	254.804	462.647	81.7662	74.2113	88.6036
VC_1580	NA	transcriptional regulator, LysR family	CDS	-0.414551	0.0498112	0.0898607	16.5046	18.8168	31.2589	13.3892	18.4683	17.9129
VC_1581	NA	NADH dehydrogenase, putative	CDS	-1.79516	0.00049566	0.00168883	224.162	174.656	77.2935	40.3721	44.5133	52.1601
VC_1582	NA	conserved hypothetical protein	CDS	-1.99468	0.00051797	0.00175059	354.999	349.1	289.052	97.1996	44.7839	107.409
VC_1583	NA	superoxide dismutase, Cu-Zn	CDS	-0.780716	0.018726	0.0386745	16.2795	15.9872	22.943	11.1406	8.52382	12.491
VC_1584	NA	ankB protein	CDS	-0.214527	0.434056	0.536152	8.17727	9.76208	9.8009	8.07441	4.87075	10.9811
VC_1585	NA	catalase	CDS	0.412443	0.0644225	0.111466	32.1089	28.7911	23.6855	37.5103	38.4248	36.6494
VC_1587	NA	conserved hypothetical protein	CDS	1.35449	0.0292425	0.0574325	0.975271	0.495178	1.11374	2.75961	2.02948	1.92169
VC_1588	NA	transcriptional regulator, LysR family	CDS	2.2116	8.13e-11	2.25e-09	30.7585	32.6817	23.24	150.45	126.707	124.635
VC_1589	NA	alpha-acetolactate decarboxylase	CDS	1.72729	4.13e-06	2.53e-05	276.902	329.718	148.053	975.062	537.947	986.101
VC_1590	NA	acetolactate synthase	CDS	2.88983	5.18e-06	3.09e-05	255.896	295.621	80.5605	1645.24	980.239	2059.91
VC_1591	NA	oxidoreductase, short-chain dehydrogenase/reductase family	CDS	3.26428	3.18e-05	0.00015546	79.072	101.724	63.7801	576.452	708.221	1065.51
VC_1592	NA	conserved hypothetical protein	CDS	1.88502	0.00027245	0.0010217	7.35204	10.8939	3.93521	26.8806	17.9271	37.3357
VC_1593	NA	GGDEF family protein	CDS	0.783537	0.00084197	0.0027025	10.728	11.3891	6.53394	17.3753	15.2887	16.7461
VC_1594	NA	aldose 1-epimerase	CDS	1.22044	2.88e-08	3.24e-07	18.4551	19.7364	21.8293	43.9493	51.6164	44.2675
VC_1595	NA	galactokinase	CDS	1.01826	1.19e-07	1.09e-06	29.6332	28.4374	28.289	59.4849	58.5843	56.8957
VC_1596	NA	galactose-1-phosphate uridylyltransferase	CDS	0.960701	1.91e-07	1.68e-06	23.4815	19.2412	21.9035	40.0654	41.4014	44.2675
VC_1597	NA	multidrug transporter, putative	CDS	-0.0634086	0.650283	0.73549	38.3357	35.1576	29.9967	33.8308	35.7865	29.443
VC_1598	NA	ABC transporter, periplasmic substrate-binding protein-related protein	CDS	0.495689	0.00589732	0.0144272	21.3809	20.0901	23.537	37.5103	32.0658	22.3053
VC_1599	NA	GGDEF family protein	CDS	1.23216	3.25e-09	4.92e-08	27.9078	32.7525	31.2589	75.5315	68.867	71.6515
VC_1600	NA	hypothetical protein	CDS	0.709143	2.3e-05	0.00011552	26.8575	28.8618	25.5417	49.5708	44.3103	39.1201
VC_1601	NA	hypothetical protein	CDS	0.482756	0.00161489	0.00466046	28.5079	28.5081	37.7186	45.0736	45.1221	42.2085
VC_1602	NA	chemotaxis protein CheV	CDS	0.0332602	0.829423	0.878666	164.146	155.698	247.696	171.198	210.051	199.375
VC_1603	NA	hypothetical protein	CDS	0.266414	0.0266708	0.0529339	75.8461	76.2574	62.8891	101.083	85.3058	72.4065
VC_1604	NA	response regulator	CDS	0.594356	0.00033465	0.0012197	29.0331	26.7396	25.7645	47.0156	42.822	33.4237
VC_1605	NA	sensor kinase citA, putative	CDS	0.976411	4.11e-07	3.27e-06	18.8302	22.283	19.8988	44.4604	39.3719	36.3748
VC_1606	NA	conserved hypothetical protein	CDS	1.55018	9.21e-11	2.48e-09	33.3093	29.357	36.3821	91.7826	101.609	96.6335
VC_1607	NA	conserved hypothetical protein	CDS	1.59368	7.87e-08	7.6e-07	16.3545	17.402	23.4628	50.8995	69.5435	52.1601
VC_1608	NA	conserved hypothetical protein	CDS	1.56162	1.21e-09	2.09e-08	14.1789	11.8135	13.1421	35.0573	46.0692	34.3159
VC_1609	NA	conserved hypothetical protein	CDS	1.12324	9.63e-07	6.93e-06	17.855	15.492	16.3348	41.1897	37.8836	29.3058
VC_1610	NA	hypothetical protein	CDS	-0.73328	0.00065019	0.00214734	18.6802	16.9775	27.6207	15.5356	11.568	11.1183
VC_1611	NA	homoserine O-succinyltransferase	CDS	-0.779678	1.94e-05	9.95e-05	54.3151	61.1191	60.8844	32.6043	30.104	39.9437
VC_1612	NA	fimbrial biogenesis and twitching motility protein, putative	CDS	0.816942	0.00110283	0.00335391	10.2779	8.84246	8.53867	16.4555	16.5064	15.7853
VC_1613	NA	hypothetical protein	CDS	1.09398	0.00010162	0.00042842	4.95138	5.44696	7.64767	13.0826	13.3946	12.0792
VC_1614	NA	conserved hypothetical protein	CDS	0.625905	0.00067784	0.00222307	26.3323	26.0322	21.2353	43.9493	36.8012	33.0119
VC_1615	NA	conserved hypothetical protein	CDS	0.600991	0.00188125	0.00530158	12.0784	12.9454	10.7661	22.3835	18.8065	13.3146
VC_1616	NA	glutaredoxin, putative	CDS	0.839415	0.00010339	0.00043493	11.1781	12.3087	6.68243	17.9886	18.0624	17.9815
VC_1617	NA	transcriptional regulator, LysR family	CDS	1.15841	2.53e-07	2.14e-06	27.5327	25.3248	29.4027	60.7114	67.1081	55.7976
VC_1618	NA	multidrug resistance protein, putative	CDS	-0.0269802	0.886645	0.919083	20.1056	18.1801	20.1216	17.9886	17.2506	22.0308
VC_1619	NA	hypothetical protein	CDS	0.361839	0.0824687	0.137875	23.5565	22.4245	11.8056	30.2535	20.9036	23.3348
VC_1621	NA	agglutination protein	CDS	1.10514	1.15e-08	1.48e-07	399.336	409.017	352.907	805.806	757.875	934.421
VC_1622	NA	outer membrane protein, putative	CDS	1.12568	1.3e-09	2.23e-08	117.183	129.312	111.968	250.205	234.608	297.381
VC_1623	NA	carboxynorspermidine decarboxylase	CDS	-0.982551	6.45e-05	0.00028357	99.1776	106.322	73.0613	46.709	35.7188	58.5429
VC_1624	NA	conserved hypothetical protein	CDS	-0.958586	2.6e-05	0.00012933	247.494	264.849	224.01	117.13	94.9797	166.707
VC_1627	NA	Na+/H+ antiporter protein	CDS	-0.28391	0.00804452	0.0188996	75.3209	78.9455	72.4673	62.5512	55.6077	68.0827
VC_1628	NA	conserved hypothetical protein	CDS	0.00530085	0.971607	0.980686	54.9903	55.7429	63.7801	63.1644	46.7457	65.3374
VC_1629	NA	conserved hypothetical protein	CDS	0.263235	0.0527382	0.0941486	84.7736	73.2156	108.701	103.434	95.2503	121.341
VC_1630	NA	ABC transporter, ATP-binding protein	CDS	0.24595	0.178479	0.261163	72.9953	64.1609	123.402	100.266	106.818	101.85
VC_1631	NA	conserved hypothetical protein	CDS	0.936743	1.05e-08	1.36e-07	38.4107	37.7043	43.2873	72.6697	81.0439	74.8086
VC_1632	NA	conserved hypothetical protein	CDS	-0.175682	0.216657	0.306775	39.0108	50.9326	66.8986	46.709	48.1663	43.993
VC_1633	NA	hypothetical protein	CDS	-0.368469	0.0100701	0.0228397	55.2904	55.4599	66.0818	45.278	48.3693	43.3066
VC_1634	NA	multidrug resistance protein	CDS	-0.254099	0.0572962	0.101122	53.1898	54.7525	67.4183	43.8471	52.9694	50.1012
VC_1635	NA	ribosomal small subunit pseudouridine synthase A	CDS	-0.455776	0.00214192	0.00592529	58.7413	57.7943	83.2334	48.1399	54.7283	42.7576
VC_1636	NA	helicase-related protein	CDS	-0.256026	0.0584465	0.102636	58.2162	53.4792	48.1135	47.0156	44.5809	42.2772
VC_1637	NA	hypothetical protein	CDS	0.0366066	0.861411	0.901895	21.2309	23.6978	14.5529	24.8365	17.7241	18.6678
VC_1638	NA	DNA-binding response regulator	CDS	-0.041583	0.718695	0.793298	30.6835	30.4181	32.1499	32.9109	29.0892	28.6881
VC_1639	NA	sensor histidine kinase	CDS	-0.0219461	0.836152	0.883804	47.1881	40.8875	42.9161	47.4244	41.3337	40.3555
VC_1640	NA	ribosomal protein L25	CDS	-0.988038	8.22e-06	4.67e-05	1029.74	1026.15	761.723	507.768	356.715	556.123
VC_1641	NA	conserved hypothetical protein	CDS	1.3719	2.48e-08	2.82e-07	13.3537	14.9261	13.2906	38.4301	34.5012	34.7963
VC_1642	NA	hypothetical protein	CDS	0.716072	0.00189671	0.00532918	4.05113	4.59808	5.19745	7.25675	6.56198	8.92213
VC_1643	NA	methyl-accepting chemotaxis protein	CDS	2.7473	2.71e-12	1.29e-10	15.5293	22.1415	21.161	133.994	147.476	113.86
VC_1644	NA	hypothetical protein	CDS	-0.0262018	0.926696	0.947843	18.3801	17.5434	37.9414	24.5299	27.0597	20.9327
VC_1645	NA	conserved hypothetical protein	CDS	1.96101	1.6e-08	1.94e-07	18.9053	16.3409	15.8893	69.5013	72.7907	56.8957
VC_1646	NA	hypothetical protein	CDS	-0.769612	0.0504672	0.0907397	3.75104	3.46624	3.34122	2.75961	1.75888	1.78443
VC_1647	NA	conserved hypothetical protein	CDS	-0.907678	1.03e-05	5.67e-05	38.4107	31.5499	35.4169	19.6239	14.4093	22.1681
VC_1649	NA	trypsin, putative	CDS	-0.196896	0.175748	0.25807	107.43	130.798	78.8527	102.821	86.9294	87.0251
VC_1650	NA	collagenase	CDS	0.103612	0.557103	0.653686	19.5054	24.193	20.6413	19.2151	27.0597	22.7171
VC_1651	NA	response regulator VieB	CDS	0.0565457	0.700822	0.77942	35.6349	41.1705	26.1357	39.5544	30.5098	37.1298
VC_1652	NA	response regulator VieA	CDS	-0.168141	0.291522	0.391294	63.4676	63.4535	77.5905	57.543	58.2461	66.161
VC_1653	NA	sensory box sensor histidine kinase/response regulator VieS	CDS	-0.0206523	0.875992	0.912845	59.4165	60.6239	53.6822	61.8357	53.5106	56.0035
VC_1654	NA	hypothetical protein	CDS	-0.396475	0.362333	0.46591	1.20033	1.76849	0.742493	0.817662	0.676493	1.304
VC_1655	NA	magnesium transporter	CDS	-0.581424	0.00096777	0.0030113	45.8377	43.5756	56.2809	25.6542	35.2453	36.2376
VC_1656	NA	conserved hypothetical protein	CDS	-0.538925	0.00031774	0.0011637	31.2837	33.6014	27.695	20.0327	19.8213	23.8152
VC_1658	NA	serine transporter	CDS	-0.599027	0.079693	0.13365	52.4396	48.1737	23.0173	28.7204	25.7067	27.2468
VC_1659	NA	conserved hypothetical protein	CDS	0.397405	0.00911783	0.0209961	35.4098	29.5692	28.883	45.8913	40.8602	36.9925
VC_1661	NA	hypothetical protein	CDS	-0.950666	0.00115217	0.00347913	32.409	48.0323	26.21	25.0409	13.5299	16.952
VC_1662	NA	conserved hypothetical protein	CDS	-0.805911	2.64e-05	0.00013102	26.7074	30.1351	32.9667	17.3753	17.1153	16.8834
VC_1663	NA	heat shock protein HslJ	CDS	1.18252	7.87e-06	4.51e-05	145.015	162.418	116.943	404.334	309.563	249.682
VC_1664	NA	ABC transporter, periplasmic substrate-binding protein, putative	CDS	0.224856	0.0562335	0.0996325	99.8528	100.592	99.9395	128.68	109.998	112.487
VC_1665	NA	ABC transporter, permease protein, putative	CDS	0.198065	0.187738	0.272383	50.6391	45.5564	31.5559	46.3001	47.1516	53.0523
VC_1666	NA	ABC transporter, ATP-binding protein, putative	CDS	0.285476	0.176616	0.25894	11.1781	15.3505	8.76141	11.5495	15.627	15.7167
VC_1667	NA	conserved hypothetical protein	CDS	0.0759407	0.587507	0.680604	24.9069	26.0322	18.8593	24.7343	24.2185	24.6388
VC_1668	NA	pseudouridine synthase Rlu family protein	CDS	-0.255549	0.08051	0.1349	20.1806	20.5145	24.3538	18.0908	17.9947	18.3933
VC_1669	NA	sodium-dependent transporter, putative	CDS	0.0295637	0.884421	0.917566	20.1806	20.5145	21.161	15.1268	24.4214	23.3348
VC_1670	NA	cardiolipin synthase	CDS	-0.073269	0.482945	0.585412	163.32	166.521	151.469	154.64	147.611	155.245
VC_1671	NA	cystathionine beta-lyase	CDS	0.310689	0.00974634	0.0222259	389.658	394.303	402.951	494.379	474.898	502.865
VC_1672	NA	DNA-3-methyladenine glycosidase I	CDS	-0.29278	0.0444366	0.0815718	29.8583	34.0258	28.2147	26.3696	23.339	25.531
VC_1673	NA	transporter, AcrB/D/F family	CDS	0.439942	0.001422	0.00417943	119.208	98.5404	114.492	156.991	145.987	147.764
VC_1674	NA	periplasmic linker protein, putative	CDS	1.5411	1.76e-08	2.11e-07	17.4799	12.7331	19.2306	59.2805	46.4074	38.4338
VC_1675	NA	multidrug resistance protein, putative	CDS	1.16057	6.98e-09	9.65e-08	28.0578	25.1833	31.2589	67.4571	67.8523	53.67
VC_1676	NA	phage shock protein C	CDS	-0.375821	0.0221775	0.0450125	21.1559	22.1415	24.5023	18.193	15.3564	18.7365
VC_1677	NA	phage shock protein B	CDS	-0.494589	0.0216932	0.0441009	14.554	12.3087	19.2306	10.2208	10.2827	12.1478
VC_1678	NA	phage shock protein A	CDS	-0.596634	0.00066855	0.00220027	60.0917	58.431	69.7201	43.9493	36.8689	43.7184
VC_1679	NA	psp operon transcriptional activator	CDS	-0.468164	0.02911	0.0572618	40.2112	35.3698	62.4436	31.48	33.1482	35.0708
VC_1680	NA	peptide ABC transporter, periplasmic peptide-binding protein	CDS	0.379099	0.00328709	0.00864842	127.61	118.56	91.6978	154.538	157.217	127.724
VC_1681	NA	peptide ABC transporter, permease protein	CDS	0.250564	0.043809	0.0806163	48.3884	48.3152	51.4547	58.5651	57.299	60.3959
VC_1682	NA	peptide ABC transporter, permease protein	CDS	0.345674	0.00286714	0.00766132	53.0397	53.7622	48.262	61.6313	69.7465	65.612
VC_1683	NA	peptide ABC transporter, ATP-binding protein	CDS	-0.172946	0.340629	0.443454	129.936	113.537	214.655	130.826	137.531	137.95
VC_1684	NA	peptide ABC transporter, ATP-binding protein	CDS	-0.166851	0.181213	0.264753	64.4429	62.6046	80.709	61.8357	64.3345	58.886
VC_1685	NA	conserved hypothetical protein	CDS	-0.0611543	0.559735	0.656103	51.6143	56.4503	53.905	46.1979	55.4724	53.4641
VC_1686	NA	hypothetical protein	CDS	-0.255674	0.0269097	0.0533236	60.1667	69.7493	60.3647	53.3525	51.887	54.1504
VC_1687	NA	conserved hypothetical protein	CDS	0.432928	0.103795	0.167004	183.501	177.91	104.394	207.788	251.182	169.864
VC_1688	NA	hypothetical protein	CDS	-2.18551	0.00834021	0.0194192	235.791	421.184	469.552	29.2314	47.5575	170.138
VC_1689	NA	hypothetical protein	CDS	0.468391	0.0199963	0.0410055	14.1039	20.9389	17.3743	24.8365	24.692	23.0603
VC_1690	NA	alpha-1,6-galactosidase, putative	CDS	1.66789	1.22e-06	8.53e-06	23.4065	20.5852	48.856	97.7106	112.568	84.6916
VC_1691	NA	hypothetical protein	CDS	0.710455	0.248216	0.34232	0.300083	0.212219	0.816742	0.306623	1.01474	0.754949
VC_1692	NA	trimethylamine-N-oxide reductase	CDS	3.34268	8.58e-11	2.34e-09	33.6093	34.1673	39.6491	311.427	452.371	326.069
VC_1693	NA	cytochrome c-type protein TorC	CDS	4.23085	4.48e-11	1.34e-09	9.90275	12.0965	9.6524	200.838	234.608	159.637
VC_1694	NA	napE protein	CDS	3.86475	3.29e-10	7.06e-09	2.40067	1.62701	0.890991	25.4497	26.9244	19.6287
VC_1695	NA	formate transporter 1, putative	CDS	0.138598	0.339389	0.442299	50.1139	49.5178	38.9809	47.3222	52.7665	52.4347
VC_1696	NA	DNA-binding protein inhibitor Id-2-related protein	CDS	2.07793	1.53e-08	1.88e-07	27.4576	29.9936	47.4453	149.428	177.782	115.713
VC_1697	NA	conserved hypothetical protein	CDS	0.869049	9.24e-07	6.71e-06	177.799	153.151	161.566	303.557	329.317	266.703
VC_1698	NA	conserved hypothetical protein	CDS	0.630953	0.00014269	0.00057151	74.5707	71.3056	73.7295	104.354	120.619	115.027
VC_1699	NA	hypothetical protein	CDS	0.146378	0.361494	0.465308	53.1148	69.2542	57.9144	77.8823	67.9876	53.8759
VC_1700	NA	intracellular sepatation protein A	CDS	-0.241955	0.0717688	0.122488	50.7141	50.5081	54.6475	41.4964	48.031	42.2085
VC_1701	NA	conserved hypothetical protein	CDS	0.101662	0.583541	0.677158	18.4551	14.0065	12.4739	15.229	14.6799	18.256
VC_1702	NA	conserved hypothetical protein	CDS	1.42699	1.15e-09	2.01e-08	19.6555	16.0579	15.4438	40.6787	51.6841	45.0911
VC_1703	NA	conserved hypothetical protein	CDS	1.25892	8.99e-09	1.2e-07	45.0125	44.9904	60.1419	104.661	143.281	111.252
VC_1704	NA	5-methyltetrahydropteroyltriglutamate--homocysteine methyltransferase	CDS	0.0185457	0.902258	0.929921	19.8805	18.6045	31.6302	22.7923	23.9479	24.227
VC_1705	NA	hypothetical protein	CDS	0.878256	0.260575	0.35598	0.150042	0.282959	0.222748	0.511039	0.0676493	0.686317
VC_1706	NA	transcriptional activator MetR	CDS	-0.101855	0.614368	0.703601	21.3059	19.4534	25.0963	17.2731	17.4535	26.4919
VC_1707	NA	hypothetical protein	CDS	0.681763	0.00187034	0.00527875	12.0033	14.9261	19.6761	23.9166	25.9773	24.8447
VC_1708	NA	conserved hypothetical protein	CDS	-0.560374	0.00093393	0.00292533	27.5327	26.3859	32.0757	16.3532	23.1361	18.6678
VC_1709	NA	zinc protease, insulinase family	CDS	-0.588404	0.00046572	0.00159986	359.5	360.914	270.045	240.188	189.35	229.299
VC_1710	NA	conserved hypothetical protein	CDS	2.97228	3e-14	2.75e-12	29.4832	35.7943	45.0693	270.851	316.125	279.125
VC_1711	NA	conserved hypothetical protein	CDS	-0.30874	0.0629786	0.109447	140.289	117.428	112.71	95.1554	84.1558	119.694
VC_1712	NA	conserved hypothetical protein	CDS	-0.974737	0.00121897	0.0036453	8.85246	7.21545	8.01892	4.29273	3.99131	3.98064
VC_1713	NA	transcriptional regulator, AsnC family	CDS	-0.169802	0.446843	0.548896	14.554	12.5917	22.646	17.2731	14.3417	12.7655
VC_1714	NA	cell division protein MukB	CDS	-0.651437	0.00169691	0.00483639	577.511	521.069	903.836	388.594	409.752	476.373
VC_1715	NA	mukE protein	CDS	-0.413026	0.0071447	0.017036	103.979	83.0484	118.205	67.9682	76.6467	84.4857
VC_1716	NA	mukF protein	CDS	-0.390008	0.00397816	0.0102098	129.861	122.167	142.633	90.1473	99.2416	111.664
VC_1717	NA	smtA protein	CDS	-0.590568	5.57e-05	0.00025099	116.132	118.984	109.518	81.5618	74.2113	73.1614
VC_1718	NA	conserved hypothetical protein	CDS	0.790668	4.11e-07	3.27e-06	64.1428	56.8747	59.9192	89.2274	122.175	101.438
VC_1719	NA	DNA-binding response regulator TorR	CDS	-0.978692	0.00050877	0.00172724	218.761	240.232	173.075	118.254	109.389	93.2019
VC_1720	NA	torD protein	CDS	2.54823	1.38e-10	3.5e-09	15.4543	12.3794	19.1563	71.4432	115.41	87.78
VC_1721	NA	transcriptional regulator, LacI family	CDS	0.114618	0.394916	0.498443	205.332	197.081	194.459	186.529	203.963	255.585
VC_1722	NA	conserved hypothetical protein	CDS	-0.196399	0.145333	0.220904	341.645	385.956	357.436	288.839	313.825	344.188
VC_1723	NA	conserved hypothetical protein	CDS	0.0718678	0.557582	0.653986	16.8797	16.1286	17.9683	16.8643	17.8594	18.8051
VC_1724	NA	hypothetical protein	CDS	0.131623	0.375617	0.479263	16.2795	14.7139	16.1121	16.0466	17.8594	17.6384
VC_1725	NA	beta-ketoadipate enol-lactone hydrolase, putative	CDS	0.21249	0.10541	0.169024	54.7652	44.3538	53.5337	51.5127	64.4698	60.7391
VC_1726	NA	glycogen synthase	CDS	1.57976	1.75e-09	2.89e-08	261.523	253.107	387.136	788.942	970.024	936.48
VC_1727	NA	glucose-1-phosphate adenylyltransferase	CDS	2.30865	1.76e-11	6.19e-10	229.339	214.412	324.024	1242.03	1285.68	1276
VC_1728	NA	hypothetical protein	CDS	2.01879	1.18e-12	6.23e-11	31.2837	31.1962	33.3379	143.909	119.401	125.184
VC_1729	NA	hypothetical protein	CDS	2.27736	5.86e-10	1.12e-08	7.202	9.76208	6.68243	48.2421	31.6599	35.2081
VC_1730	NA	DNA topoisomerase I	CDS	-0.181497	0.197984	0.284507	1629.3	1580.47	2209.66	1443.17	1782.29	1553.21
VC_1731	NA	conserved hypothetical protein	CDS	-0.123995	0.760177	0.828413	143.29	185.126	63.8544	177.842	113.651	69.0435
VC_1732	NA	3-phosphoshikimate 1-carboxyvinyltransferase	CDS	-0.435619	0.00012927	0.00052505	397.836	422.599	347.932	279.845	293.057	290.93
VC_1733	NA	hypothetical protein	CDS	-0.445844	0.206152	0.293889	1.95054	1.27331	1.70773	1.22649	1.21769	1.16674
VC_1735	NA	leucyl/phenylalanyl-tRNA--protein transferase	CDS	0.254284	0.104694	0.16802	11.7033	8.77172	10.5434	11.1406	11.6357	14.1381
VC_1736	NA	arginyl-tRNA-protein transferase-related protein	CDS	0.651862	0.00081632	0.00262689	11.4032	12.5917	8.83566	19.5217	17.1829	15.0304
VC_1737	NA	initiation factor IF-1	CDS	0.617712	0.00470857	0.0118028	60.5418	66.566	46.777	82.4817	108.036	76.2499
VC_1738	NA	hypothetical protein	CDS	-0.152509	0.189621	0.27448	754.26	682.355	705.071	614.984	715.392	596.41
VC_1739	NA	hypothetical protein	CDS	-0.0500259	0.713347	0.789927	250.945	233.865	234.108	248.876	236.637	208.984
VC_1740	NA	oxidoreductase, acyl-CoA dehydrogenase family	CDS	-0.395001	0.275914	0.373809	25.5821	26.6689	41.6538	21.8725	21.1742	28.2763
VC_1741	NA	transcriptional regulator, TetR family	CDS	1.08953	0.106056	0.169842	4.27619	5.09326	4.8262	7.76779	8.05027	14.2754
VC_1742	NA	hypothetical protein	CDS	0.108525	0.70214	0.780439	5.55154	8.84246	3.78671	6.03026	6.76493	6.79454
VC_1743	NA	hypothetical protein	CDS	-0.0136141	0.94982	0.965723	54.3151	61.0484	42.4706	55.7032	42.9573	57.7879
VC_1744	NA	conserved hypothetical protein	CDS	-0.644973	0.00079179	0.00256106	25.6571	27.2348	25.022	17.6819	13.4622	18.7365
VC_1745	NA	succinate-semialdehyde dehydrogenase	CDS	-0.715585	5.32e-07	4.12e-06	147.641	146.714	154.438	89.2274	87.4029	96.6335
VC_1746	NA	transcriptional regulator, TetR family	CDS	-0.823142	1.75e-05	9.24e-05	19.7305	21.3634	29.1057	12.2649	12.3798	14.9617
VC_1747	NA	hypothetical protein	CDS	-0.045194	0.890924	0.922279	3.601	2.68811	1.63348	1.83974	2.84127	2.88253
VC_1748	NA	hypothetical protein	CDS	-0.356223	0.0756411	0.127995	10.2779	9.47912	9.28116	6.95013	7.50908	8.16718
VC_1749	NA	hypothetical protein	CDS	-0.224688	0.237537	0.330497	13.2037	10.5402	12.3996	11.6517	9.06501	10.2948
VC_1750	NA	hypothetical protein	CDS	0.242683	0.201648	0.288781	37.3604	38.8361	21.5323	41.9052	33.3511	40.4927
VC_1751	NA	conserved hypothetical protein	CDS	0.413305	0.00010771	0.00045009	84.3234	82.9069	85.6837	110.18	113.583	113.036
VC_1752	NA	hypothetical protein	CDS	0.780352	0.0113244	0.0252585	12.8286	14.6431	5.64294	27.6983	15.8299	13.795
VC_1753	NA	paraquat-inducible protein A	CDS	0.251692	0.200127	0.287233	83.1981	100.309	49.8213	114.575	86.3882	77.1421
VC_1754	NA	paraquat-inducible protein B	CDS	0.16459	0.207689	0.295216	221.687	239.666	167.952	257.257	203.624	244.604
VC_1755	NA	conserved hypothetical protein	CDS	0.202598	0.205084	0.29294	74.1956	90.3346	53.608	93.1113	79.2174	78.8579
VC_1756	NA	periplasmic linker protein, putative	CDS	0.0385418	0.740298	0.81071	160.92	161.428	150.058	160.671	153.767	170.756
VC_1757	NA	transporter, AcrB/D/F family	CDS	0.0278652	0.845615	0.890148	300.534	298.38	403.693	311.427	348.529	362.101
VC_1758	NA	integrase, phage family	CDS	0.0244482	0.878829	0.914789	61.142	73.5693	46.9255	69.9101	53.3077	61.6999
VC_1760	NA	helicase, putative	CDS	1.22995	7.94e-10	1.43e-08	211.859	209.036	163.868	488.86	411.173	471.706
VC_1761	NA	hypothetical protein	CDS	1.66069	7.19e-09	9.92e-08	33.7594	29.4985	16.8546	93.7245	76.3084	83.4562
VC_1762	NA	hypothetical protein	CDS	1.64639	1.77e-08	2.11e-07	70.3696	70.8104	37.5701	201.758	167.026	191.002
VC_1763	NA	chemotaxis protein MotB-related protein	CDS	1.15622	1.33e-06	9.21e-06	35.86	39.0483	22.7203	87.1832	59.1255	71.5829
VC_1764	NA	hypothetical protein	CDS	1.24803	1.07e-08	1.38e-07	82.3729	99.46	66.6016	225.062	192.868	172.403
VC_1765	NA	type I restriction enzyme HsdR, putative	CDS	0.462056	0.00778239	0.0183588	587.863	645.146	443.936	871.935	742.925	695.308
VC_1766	NA	conserved hypothetical protein	CDS	0.68047	8.15e-06	4.63e-05	184.026	182.013	134.094	277.187	254.159	270.272
VC_1767	NA	conserved hypothetical protein	CDS	0.742379	2.03e-05	0.00010316	108.93	113.749	74.2493	159.751	159.72	177.276
VC_1768	NA	conserved hypothetical protein	CDS	0.777198	9.84e-06	5.46e-05	160.47	155.132	123.477	302.024	211.066	239.662
VC_1769	NA	DNA methylase HsdM, putative	CDS	0.845795	7.47e-07	5.56e-06	198.73	193.049	149.612	341.885	296.372	334.854
VC_1770	NA	hypothetical protein	CDS	0.843138	8.7e-07	6.37e-06	119.508	127.614	92.2176	223.937	177.174	207.817
VC_1771	NA	hypothetical protein	CDS	0.557045	0.00030983	0.00114364	136.613	146.643	110.78	228.23	165.2	186.541
VC_1772	NA	hypothetical protein	CDS	0.588331	0.0002959	0.00109867	12.6785	13.5113	11.4344	19.1129	17.5888	19.9032
VC_1773	NA	conserved hypothetical protein	CDS	1.02454	4.66e-05	0.00021403	12.4535	16.6238	9.8009	31.5822	17.5212	30.2666
VC_1774	NA	conserved hypothetical protein	CDS	0.578205	0.00563462	0.0138294	16.6546	18.3216	12.0284	26.063	24.4891	19.7659
VC_1775	NA	conserved hypothetical protein	CDS	-0.275663	0.0301908	0.0588346	100.453	108.444	107.513	88.9208	79.7586	92.7215
VC_1776	NA	N-acetylneuraminate lyase, putative	CDS	0.649409	0.00604713	0.0147362	18.08	20.0193	8.83566	25.4497	23.0684	25.1879
VC_1777	NA	conserved hypothetical protein	CDS	0.702001	0.0023738	0.00645297	10.653	18.1801	9.13266	21.0548	20.7007	20.1091
VC_1778	NA	conserved hypothetical protein	CDS	0.0231433	0.909406	0.936007	14.7041	19.3119	10.6176	17.0687	13.3269	15.099
VC_1779	NA	C4-dicarboxylate-binding periplasmic protein	CDS	0.800307	1.42e-05	7.64e-05	14.7791	15.9872	12.1769	22.4857	27.398	24.8447
VC_1780	NA	hypothetical protein	CDS	0.411421	0.597571	0.690139	0.225063	0.495178	0.222748	1.12429	0.135299	0.205895
VC_1781	NA	conserved hypothetical protein	CDS	0.123533	0.670426	0.75258	3.2259	3.39551	2.96997	3.27065	3.45012	3.70611
VC_1782	NA	ROK family protein	CDS	-0.0903194	0.583488	0.677158	13.8038	14.4309	18.4881	15.229	14.274	14.4127
VC_1783	NA	N-acetylglucosamine-6-phosphate deacetylase	CDS	-0.373431	0.00615991	0.0149916	33.2342	40.1801	34.5259	30.1513	28.2098	25.0506
VC_1784	NA	neuraminidase	CDS	-0.138993	0.242543	0.33585	41.4115	42.5146	40.6143	43.1317	34.5012	35.6199
VC_1785	NA	transcriptional regulator	CDS	0.314463	0.600546	0.692302	0.225063	1.13184	0.816742	1.3287	0.947091	0.549054
VC_1786	NA	DNA repair protein RadC, putative	CDS	0.810511	0.0137834	0.0298073	1.72548	1.41479	0.816742	2.6574	2.57067	1.78443
VC_1787	NA	hypothetical protein	CDS	0.51102	0.191667	0.277016	1.65046	1.55627	1.18799	2.86182	1.69123	1.85306
VC_1788	NA	hypothetical protein	CDS	0.740629	0.126238	0.196562	0.675188	1.13184	0.148499	1.22649	1.01474	1.09811
VC_1789	NA	transposase OrfAB, subunit B	CDS	0.8989	0.0603604	0.105493	0.825229	0.778137	0.96524	1.02208	2.09713	1.57853
VC_1790	NA	transposase OrfAB, subunit A	CDS	0.282817	0.343365	0.446498	3.37594	3.67846	1.85623	4.19052	3.72071	3.0198
VC_1791	NA	conserved hypothetical protein	CDS	0.411552	0.011619	0.0258543	18.6802	22.283	15.8893	27.1873	22.2566	26.286
VC_1792	NA	conserved hypothetical protein	CDS	0.62182	0.0118141	0.0261802	5.32648	4.66882	6.60818	5.92805	9.80915	9.60844
VC_1793	NA	hypothetical protein	CDS	0.505511	0.0399527	0.0747625	6.07669	5.37622	3.71246	7.66558	5.27665	8.6476
VC_1794	NA	hypothetical protein	CDS	0.438047	0.0513534	0.0921015	5.17644	6.72027	6.60818	8.38104	6.83258	9.88297
VC_1795	NA	transcriptional regulator, putative	CDS	0.295608	0.297606	0.398325	2.85079	3.46624	3.19272	4.70156	3.72071	3.36296
VC_1796	NA	middle operon regulator-related protein	CDS	0.506861	0.0280342	0.0553191	3.30092	2.97107	3.34122	5.51922	3.11187	5.14738
VC_1797	NA	hypothetical protein	CDS	-0.267637	0.140345	0.214709	19.7305	23.2734	16.1121	20.8504	12.5828	15.9226
VC_1798	NA	eha protein	CDS	0.189659	0.379789	0.483076	16.2045	15.9872	12.9194	20.0327	14.2064	17.3638
VC_1799	NA	hypothetical protein	CDS	0.0313535	0.842233	0.888149	17.4799	18.1094	24.131	21.9747	18.5359	20.5895
VC_1800	NA	hypothetical protein	CDS	-0.496996	0.0300027	0.0585589	13.3537	10.4695	10.8404	11.2429	6.83258	6.72591
VC_1801	NA	hypothetical protein	CDS	-0.20247	0.559554	0.656095	1.8005	2.47589	1.33649	1.53312	2.16478	1.16674
VC_1802	NA	hypothetical protein	CDS	-0.0864695	0.829251	0.878666	1.8005	1.69775	1.70773	2.55519	1.55593	0.960844
VC_1803	NA	hypothetical protein	CDS	0.0210279	0.928985	0.94941	60.5418	72.0837	44.1783	82.5839	51.4135	45.846
VC_1804	NA	hypothetical protein	CDS	-0.0249662	0.915145	0.940699	5.92665	9.9743	6.38544	6.43909	6.22374	9.19665
VC_1805	NA	hypothetical protein	CDS	0.152985	0.376875	0.480181	13.8789	16.0579	17.9683	18.9084	16.7094	17.707
VC_1806	NA	hypothetical protein	CDS	0.0806293	0.610851	0.700321	90.7752	94.3667	89.6189	95.0532	83.2087	112.282
VC_1808	NA	hypothetical protein	CDS	1.37057	8.65e-07	6.36e-06	11.1031	11.6013	16.2606	40.3721	33.1482	27.4527
VC_1809	NA	transcriptional regulator, putative	CDS	0.419757	0.0603816	0.105493	5.62656	4.73956	2.89572	6.95013	5.4796	5.42191
VC_1810	NA	hypothetical protein	CDS	0.05422	0.744914	0.815278	27.3826	28.7203	18.7851	28.8226	24.8273	24.227
VC_1811	NA	conserved hypothetical protein	CDS	-0.306843	0.091512	0.150324	24.9819	29.7814	19.0821	22.3835	21.5801	15.8539
VC_1812	NA	conserved hypothetical protein	CDS	0.147044	0.650717	0.7355	5.62656	5.80065	4.15796	6.33688	3.78836	7.20633
VC_1814	NA	deoxyribodipyrimidine photolyase	CDS	0.196104	0.547252	0.644883	12.6785	16.6946	12.7709	14.1047	14.8829	19.2169
VC_1815	NA	C-factor, putative	CDS	0.153636	0.45697	0.55951	11.4032	9.83282	9.72665	11.2429	10.4856	12.6969
VC_1816	NA	hypothetical protein	CDS	0.00097609	0.996841	0.997878	8.25229	6.50805	4.75195	5.82584	6.49434	7.1377
VC_1817	NA	sigma-54 dependent transcriptional regulator	CDS	-0.562143	0.028614	0.0563746	22.3562	24.2637	26.2842	15.6378	14.5446	19.1483
VC_1818	NA	hypothetical protein	CDS	-1.32949	0.0634923	0.110134	0.750209	0.707397	1.26224	0.204416	0.608844	0.205895
VC_1819	NA	aldehyde dehydrogenase	CDS	-0.261594	0.26172	0.35715	7.35204	7.71063	10.4691	8.68766	6.08844	6.65728
VC_1820	NA	PTS system, fructose-specific IIA component	CDS	0.535295	0.368831	0.47249	0.90025	1.55627	1.41074	2.04416	1.35299	2.26485
VC_1821	NA	PTS system, fructose-specific IIBC component	CDS	1.15821	7.8e-05	0.00033543	17.4048	16.9068	30.1452	43.4383	58.9226	41.3849
VC_1822	NA	PTS system, fructose-specific IIABC component	CDS	1.65764	1.87e-06	1.25e-05	35.1098	39.402	82.0454	154.027	205.789	134.038
VC_1823	NA	PTS system, fructose-specific IIB component	CDS	1.90002	7.86e-08	7.6e-07	10.878	9.54986	6.08844	33.4219	41.2661	24.3643
VC_1824	NA	PTS system, nitrogen regulatory IIA component, putative	CDS	1.44354	8.19e-08	7.86e-07	14.1789	12.8746	9.6524	38.7367	31.7952	29.5117
VC_1825	NA	transcriptional regulator	CDS	0.158049	0.574046	0.668921	27.7577	28.9325	22.7203	35.8749	20.5654	32.3942
VC_1826	NA	PTS system, fructose-specific IIABC component	CDS	0.385107	0.139997	0.214439	5.25146	5.5177	9.13266	8.68766	9.06501	8.23581
VC_1827	NA	mannose-6-phosphate isomerase	CDS	0.702787	0.00087969	0.0027997	22.1312	20.5852	21.9778	32.8087	35.9894	36.4435
VC_1828	NA	conserved hypothetical protein	CDS	0.579385	0.00650008	0.0156651	46.663	41.8072	60.2162	57.7474	89.9736	74.1909
VC_1831	NA	sensor histidine kinase	CDS	0.53583	0.0759079	0.128331	0.825229	0.919616	1.11374	1.53312	1.21769	1.44127
VC_1832	NA	hypothetical protein	CDS	-0.0106465	0.92752	0.948428	115.307	110.283	83.8274	96.9952	107.901	102.193
VC_1833	NA	quinolinate synthetase A	CDS	-0.139488	0.23566	0.328494	120.559	135.537	113.527	116.21	124.204	95.1922
VC_1834	NA	conserved hypothetical protein	CDS	-0.300671	0.0670718	0.115308	601.817	487.396	720.515	441.742	506.491	520.915
VC_1835	NA	peptidoglycan-associated lipoprotein	CDS	-0.37174	0.0040074	0.0102712	1988.05	1690.18	2159.24	1318.38	1653.28	1539.68
VC_1836	NA	tolB protein	CDS	-0.183946	0.175831	0.258091	1118.64	1138.34	919.132	968.214	907.245	920.489
VC_1837	NA	tolA protein	CDS	-0.284336	0.043638	0.0804983	202.481	213.634	179.906	183.156	149.776	156.618
VC_1838	NA	tolR membrane protein	CDS	-0.514075	0.00018452	0.00071621	88.5246	92.1738	82.4909	52.5348	63.9963	67.6023
VC_1839	NA	tolQ protein	CDS	-0.402841	0.00044976	0.0015564	164.521	163.409	171.59	108.442	134.419	134.793
VC_1840	NA	conserved hypothetical protein	CDS	-0.311777	0.035547	0.0674229	62.4173	62.7461	50.7865	53.0458	40.2514	48.5913
VC_1841	NA	conserved hypothetical protein	CDS	-0.459271	0.00387593	0.0100088	156.193	154.071	167.952	103.23	103.503	140.97
VC_1842	NA	conserved hypothetical protein	CDS	-0.509561	0.0117282	0.0260358	32.259	36.148	42.3963	17.9886	25.5714	33.9727
VC_1843	NA	cytochrome d ubiquinol oxidase, subunit II	CDS	-0.292517	0.0659363	0.113668	750.734	756.985	816.371	544.767	624.809	727.84
VC_1844	NA	cytochrome d ubiquinol oxidase, subunit I	CDS	-0.143614	0.376745	0.480178	1099.51	1033.93	1005.11	897.384	883.297	1060.43
VC_1845	NA	Holliday junction DNA helicase RuvB	CDS	-0.445485	3.52e-05	0.00016804	156.193	151.595	135.876	110.589	104.18	111.046
VC_1846	NA	Holliday junction DNA helicase RuvA	CDS	-0.571331	0.00012029	0.00049496	170.372	144.45	124.293	104.048	86.6588	104.869
VC_1847	NA	crossover junction endodeoxyribonuclease RuvC	CDS	-0.243759	0.060762	0.106108	32.7841	31.0547	26.9525	24.2232	25.9773	26.4232
VC_1848	NA	cysteinyl-tRNA synthetase	CDS	-0.371052	0.00130428	0.00386966	405.788	382.419	421.662	317.049	311.187	307.264
VC_1849	NA	peptidyl-prolyl cis-trans isomerase B	CDS	-0.410876	0.00023987	0.00091132	509.617	528.496	467.251	386.243	385.128	360.934
VC_1850	NA	conserved hypothetical protein	CDS	-0.245362	0.17492	0.256954	63.8427	62.2509	35.7881	51.4105	43.2279	42.0713
VC_1851	NA	conserved hypothetical protein	CDS	0.716745	5.4e-05	0.00024426	51.8394	52.7011	38.6096	96.893	69.2053	69.4553
VC_1852	NA	conserved hypothetical protein	CDS	0.0973826	0.596736	0.689609	52.8897	61.7558	34.3774	72.4653	45.7309	41.6595
VC_1853	NA	conserved hypothetical protein	CDS	1.05245	0.00013504	0.00054554	94.0011	106.392	70.9081	265.74	161.614	135.891
VC_1854	NA	porin, putative	CDS	2.21037	9.28e-07	6.72e-06	286.955	148.978	243.538	1191.54	1182.71	770.323
VC_1855	NA	ATP-dependent helicase, DinG family	CDS	-0.538285	0.00027733	0.00103621	218.236	223.396	176.936	139.616	129.481	156.824
VC_1856	NA	conserved hypothetical protein	CDS	-0.297305	0.00787796	0.0185494	78.3968	73.923	74.6205	57.8496	62.0344	64.7197
VC_1857	NA	primosomal replication protein N``	CDS	-0.36048	0.00561702	0.0137952	48.9886	54.8233	42.6191	40.7809	33.6894	39.6691
VC_1858	NA	conserved hypothetical protein	CDS	0.0467075	0.828407	0.878331	17.4048	17.4727	12.6224	20.7482	14.477	14.0695
VC_1859	NA	methyl-accepting chemotaxis protein	CDS	-0.65694	0.00629436	0.0152498	129.261	129.241	173.521	88.5119	75.6996	109.742
VC_1860	NA	exodeoxyribonuclease III	CDS	-0.264583	0.0635071	0.110134	196.705	194.463	158.745	174.264	150.384	133.283
VC_1861	NA	amino acid ABC transporter, permease protein	CDS	0.30257	0.220764	0.311769	10.3529	11.1769	5.5687	11.1406	8.99736	13.3146
VC_1862	NA	amino acid ABC transporter, permease protein	CDS	0.457051	0.103411	0.166549	13.8038	11.672	16.1121	15.74	18.6712	22.5112
VC_1863	NA	amino acid ABC transporter, periplasmic amino acid-binding protein	CDS	0.805997	0.00973362	0.0222104	24.9819	29.2155	33.5607	54.3745	43.7015	55.4545
VC_1864	NA	amino acid ABC transporter, ATP-binding protein	CDS	0.574335	0.114989	0.181829	23.7066	24.0515	24.7993	41.803	24.4214	42.0026
VC_1865	NA	hypothetical protein	CDS	-0.697196	0.0168023	0.0354271	2419.65	2638.66	3113.64	1519.73	1788.04	1732.33
VC_1866	NA	formate acetyltransferase	CDS	0.285933	0.0863333	0.143255	22334.3	22677.7	19637.5	24655.9	27332.6	26832.1
VC_1867	NA	conserved hypothetical protein	CDS	0.531502	9.95e-06	5.51e-05	167.372	150.534	158.151	217.6	252.129	218.318
VC_1868	NA	methyl-accepting chemotaxis protein	CDS	1.20559	6.64e-08	6.61e-07	21.9061	25.9615	22.2005	54.0679	57.7725	49.8266
VC_1869	NA	pyruvate formate-lyase 1 activating enzyme	CDS	-0.353459	0.00650763	0.0156657	135.563	126.483	115.458	89.2274	116.086	90.0449
VC_1870	NA	hypothetical protein	CDS	0.216887	0.239543	0.332797	9.60267	8.84246	7.12793	7.25675	11.0268	11.2556
VC_1871	NA	conserved hypothetical protein	CDS	-0.594495	0.0335322	0.0640856	1865.32	2067.16	1334.56	1365.8	1193.33	929.274
VC_1872	NA	conserved hypothetical protein	CDS	2.31513	5.93e-07	4.53e-06	127.535	166.521	121.992	667.621	629.003	774.029
VC_1873	NA	conserved hypothetical protein	CDS	2.75844	1.06e-06	7.5e-06	27.7577	41.3827	24.5765	238.451	177.174	219.073
VC_1874	NA	conserved hypothetical protein	CDS	2.84929	5.65e-08	5.72e-07	31.4337	41.0998	33.1894	272.793	235.961	253.526
VC_1875	NA	3-deoxy-manno-octulosonate cytidylyltransferase	CDS	0.00040413	0.998125	0.998655	105.479	89.2735	140.257	84.0148	131.578	119.213
VC_1876	NA	conserved hypothetical protein	CDS	0.165724	0.20771	0.295216	29.1081	26.1029	30.368	31.3778	32.404	32.1883
VC_1877	NA	tetraacyldisaccharide 4`-kinase	CDS	-0.130211	0.24873	0.342749	90.7752	82.4825	97.6378	82.7883	84.8323	79.8874
VC_1878	NA	transport ATP-binding protein MsbA	CDS	-0.416443	0.00156297	0.00454057	187.102	182.721	236.855	129.293	176.429	148.656
VC_1879	NA	Rec2-related protein	CDS	-0.385186	0.0181371	0.0376052	46.1378	53.1255	42.1736	45.1758	35.6512	27.7272
VC_1880	NA	conserved hypothetical protein	CDS	-0.570136	0.00556855	0.013694	91.8255	98.8941	70.6111	65.2086	59.802	51.1307
VC_1881	NA	hypothetical protein	CDS	-0.864832	0.00858606	0.0198932	6.37677	7.49841	4.8262	2.75961	4.87075	2.53937
VC_1882	NA	conserved hypothetical protein	CDS	-0.332733	0.0112488	0.0251048	78.5468	81.3506	91.5493	73.283	66.9728	59.5037
VC_1883	NA	ABC transporter, ATP-binding protein	CDS	-0.521182	0.00133909	0.00396669	59.7166	52.1352	87.6141	44.767	47.4222	46.7382
VC_1884	NA	conserved hypothetical protein	CDS	-0.433897	0.00145821	0.00426918	72.9953	79.5822	93.4056	54.8856	62.305	64.7884
VC_1885	NA	hypothetical protein	CDS	-0.188822	0.238844	0.332071	61.067	60.4117	42.8418	52.637	46.678	44.9538
VC_1886	NA	transcription-repair coupling factor	CDS	-0.0928407	0.374839	0.478558	383.657	348.747	303.531	320.728	316.667	333.962
VC_1887	NA	hypothetical protein	CDS	-0.180702	0.0597401	0.104663	279.078	264.354	319.717	240.393	263.426	257.644
VC_1888	NA	hemolysin-related protein	CDS	0.282159	0.104581	0.167981	437.747	321.087	352.61	395.135	348.8	607.46
VC_1889	NA	ribosomal-protein-serine acetyltransferase, putative	CDS	-0.662208	5.53e-05	0.00024946	24.9069	24.2637	22.7945	15.6378	14.0034	15.8539
VC_1890	NA	NADH dehydrogenase	CDS	-1.4374	3.11e-10	6.85e-09	344.646	297.107	352.387	113.553	101.812	151.608
VC_1891	NA	hypothetical protein	CDS	-0.657265	0.0787009	0.13234	4.95138	4.52734	3.19272	4.08831	2.30008	1.85306
VC_1892	NA	conserved hypothetical protein	CDS	-0.196117	0.305661	0.407656	213.509	184.914	331.82	234.465	218.846	184.208
VC_1893	NA	conserved hypothetical protein	CDS	0.0086694	0.950393	0.965784	194.754	194.251	237.375	180.295	230.549	219.141
VC_1894	NA	conserved hypothetical protein	CDS	0.0202396	0.837718	0.885137	324.24	311.608	375.924	321.239	375.251	329.501
VC_1895	NA	conserved hypothetical protein	CDS	0.0914084	0.446478	0.548896	98.8025	109.576	81.9712	115.495	96.265	97.7316
VC_1896	NA	hypothetical protein	CDS	0.358335	0.00307298	0.00814773	224.312	211.865	185.178	254.395	289.336	252.771
VC_1897	NA	Hit family protein	CDS	0.395014	0.00843096	0.0195942	143.14	135.467	126.075	188.062	196.521	147.627
VC_1898	NA	methyl-accepting chemotaxis protein	CDS	0.798332	1.83e-05	9.54e-05	167.296	173.949	228.391	347.404	352.859	290.45
VC_1899	NA	hypothetical protein	CDS	0.495297	0.00010004	0.00042225	141.489	152.444	138.772	204.109	204.977	200.885
VC_1900	NA	fatty acid metabolism regulator protein	CDS	-0.0951948	0.394222	0.497902	181.1	188.451	175.377	164.861	187.862	157.373
VC_1901	NA	Na+/H+ antiporter	CDS	0.56242	0.00015822	0.00062574	576.31	540.31	558.354	710.753	962.988	799.628
VC_1902	NA	disulfide bond formation protein B	CDS	-0.180608	0.241187	0.334512	56.8658	55.0355	78.333	44.256	65.011	58.337
VC_1903	NA	cell division protein FtsK, putative	CDS	-0.253492	0.0147839	0.0317339	373.079	351.576	429.087	300.9	324.581	342.267
VC_1904	NA	leucine-responsive regulatory protein	CDS	0.213322	0.334508	0.437148	200.306	207.762	206.042	264.718	199.566	247.829
VC_1905	NA	alanine dehydrogenase	CDS	0.295555	0.0858255	0.142475	1088.03	1077.51	1204.84	1454.01	1330.66	1352.05
VC_1906	NA	hypothetical protein	CDS	-0.451855	0.00027376	0.0010256	77.3465	65.4342	78.2587	58.6673	52.09	50.9248
VC_1907	NA	cys regulon transcriptional activator	CDS	-0.4139	0.0212529	0.0433227	305.485	337.782	456.559	297.731	277.362	250.506
VC_1908	NA	hypothetical protein	CDS	-0.450568	0.213743	0.302877	3.00083	6.22509	2.82147	3.78169	3.11187	2.05895
VC_1909	NA	hypothetical protein	CDS	-0.0628335	0.630969	0.718144	147.041	154	106.251	141.66	117.304	131.087
VC_1910	NA	tRNA-(MS[2]IO[6]A)-hydroxylase	CDS	-0.0027378	0.984683	0.988622	85.8989	91.3957	58.5827	83.2993	76.3084	75.9067
VC_1911	NA	orotidine 5`-phosphate decarboxylase	CDS	-0.134087	0.309531	0.412088	179.9	167.016	156.889	138.389	174.603	145.98
VC_1912	NA	conserved hypothetical protein	CDS	-0.456379	0.00062097	0.00205987	192.654	203.73	177.975	158.626	131.24	128.89
VC_1913	NA	conserved hypothetical protein	CDS	-0.680713	0.00039055	0.00139113	98.7274	113.184	93.4056	71.341	62.5756	56.6898
VC_1914	NA	integration host factor, beta subunit	CDS	-0.787727	0.00762382	0.0180413	150.567	221.91	161.789	154.845	77.9997	77.2107
VC_1915	NA	ribosomal protein S1	CDS	-0.561174	0.00031055	0.00114517	10826.2	10891.3	10993.1	6861.82	6818.11	8489.61
VC_1916	NA	cytidylate kinase	CDS	0.167966	0.617791	0.706341	489.136	523.191	200.622	586.162	355.497	421.399
VC_1917	NA	conserved hypothetical protein	CDS	-0.42452	0.31907	0.421804	2.10058	1.13184	2.96997	1.02208	1.42064	2.05895
VC_1918	NA	peptidyl-prolyl cis-trans isomerse D	CDS	0.361916	0.0179304	0.0372824	619.447	567.474	625.847	638.083	868.685	822.689
VC_1919	NA	DNA-binding protein HU-beta	CDS	0.449846	0.00425544	0.0108328	848.336	830.908	1038.82	1436.02	1341.22	935.519
VC_1920	NA	ATP-dependent protease LA	CDS	0.4211	0.00032161	0.00117444	526.871	539.815	518.705	674.367	702.877	745.478
VC_1921	NA	ATP-dependent Clp protease, ATP-binding subunit ClpX	CDS	-0.343668	0.0303849	0.0590905	1255.4	1298.36	2114.1	1186.33	1249.62	1242.44
VC_1922	NA	ATP-dependent Clp protease, proteolytic subunit	CDS	0.738014	1.47e-07	1.32e-06	305.26	328.798	327.068	510.119	514.541	578.36
VC_1923	NA	trigger factor	CDS	0.793108	3.9e-05	0.00018322	1034.31	890.047	879.78	1484.98	1689.95	1684.02
VC_1924	NA	hypothetical protein	CDS	1.14678	4.02e-05	0.00018848	53.0397	51.7107	31.2589	115.699	97.1444	88.535
VC_1925	NA	C4-dicarboxylate transport sensor protein	CDS	0.92925	2.51e-06	1.62e-05	26.5574	33.0354	38.3126	59.0761	68.7994	58.5429
VC_1926	NA	C4-dicarboxylate transport transcriptional regulatory protein	CDS	0.852301	6.26e-05	0.00027646	17.1048	20.7975	22.052	36.1816	40.5219	31.5706
VC_1927	NA	C4-dicarboxylate transport protein	CDS	-0.201836	0.367355	0.470919	7.95221	11.0354	10.3206	8.38104	8.79441	8.30444
VC_1928	NA	C4-dicarboxylate transport protein DctQ, putative	CDS	-0.137071	0.707054	0.784343	2.47569	2.33441	1.93048	2.86182	1.62358	1.78443
VC_1929	NA	C4-dicarboxylate-binding periplasmic protein	CDS	-0.0726905	0.873086	0.910321	6.67686	6.86175	7.57343	6.84792	4.8031	8.4417
VC_1930	NA	hypothetical protein	CDS	-1.17312	0.0237199	0.0477825	1.05029	2.75885	1.78198	1.02208	0.676493	0.823581
VC_1931	NA	conserved hypothetical protein	CDS	-0.925285	0.0100808	0.0228406	45.8377	51.4278	51.7517	25.5519	20.5654	32.3256
VC_1932	NA	hypothetical protein	CDS	0.133418	0.704885	0.782628	3.45096	5.58844	4.8262	8.07441	4.12661	3.36296
VC_1933	NA	hypothetical protein	CDS	1.0372	0.00242659	0.00657273	6.00167	8.63024	3.04422	13.1848	9.53856	13.7263
VC_1934	NA	GGDEF family protein	CDS	-0.013397	0.94001	0.957559	38.4107	41.029	25.6902	38.3279	28.0745	37.8847
VC_1935	NA	CDP-diacylglycerol--glycerol-3-phosphate 3-phosphatidyltransferase-related protein	CDS	1.36318	1.34e-08	1.69e-07	17.1798	14.0772	12.6224	35.9771	41.672	35.2081
VC_1936	NA	phosphatidate cytidylyltransferase, putative	CDS	1.51911	7.81e-08	7.57e-07	17.1798	16.1286	11.3601	35.7727	43.8368	48.3168
VC_1937	NA	conserved hypothetical protein	CDS	1.00084	4.31e-06	2.62e-05	12.0784	12.8039	10.4691	23.7122	23.8802	23.1975
VC_1938	NA	conserved hypothetical protein	CDS	0.717812	0.00043956	0.0015267	12.8286	11.672	12.7709	18.9084	24.692	17.6384
VC_1939	NA	conserved hypothetical protein	CDS	-0.669484	0.00054437	0.0018267	103.229	109.505	121.175	74.2028	63.3874	72.4065
VC_1940	NA	conserved hypothetical protein	CDS	-0.576977	0.0130913	0.0285401	32.7091	37.6335	40.3174	24.5299	22.1213	27.5213
VC_1941	NA	hypothetical protein	CDS	-0.159252	0.263791	0.359715	81.0225	79.4407	71.1308	67.7638	75.3614	64.2393
VC_1942	NA	methylenetetrahydrofolate dehydrogenase/methenyltetrahydrofolate cyclohydrolase	CDS	-0.49141	0.00481076	0.0120509	216.435	143.885	231.732	116.619	147.476	156.824
VC_1943	NA	hypothetical protein	CDS	-0.372717	0.176057	0.258323	5.4015	7.42767	4.30646	5.62143	4.26191	3.50022
VC_1944	NA	PvcB protein	CDS	-0.996741	1.58e-05	8.46e-05	30.0083	27.3763	38.0156	15.9444	14.0034	17.8443
VC_1945	NA	FAD monooxygenase, PheA/TfdB family	CDS	-0.694317	0.00086995	0.00277572	34.8847	30.7718	32.9667	20.8504	16.7094	23.4034
VC_1946	NA	hypothetical protein	CDS	-0.181327	0.476697	0.57877	3.2259	3.04181	2.89572	3.57727	2.30008	2.33348
VC_1947	NA	transcriptional regulator, LysR family	CDS	0.117614	0.5997	0.691962	37.8105	38.9068	24.8735	40.6787	32.404	37.267
VC_1948	NA	hypothetical protein	CDS	0.905085	0.250868	0.345218	0.450125	0.141479	0.296997	1.3287	0.135299	0.41179
VC_1949	NA	pvcA protein	CDS	0.3296	0.0888163	0.146857	22.2812	17.8971	15.4438	23.099	24.9626	21.8249
VC_1950	NA	biotin sulfoxide reductase	CDS	-0.538283	0.0305906	0.0594598	2320.02	2422.69	2642.01	1791.5	1727.56	1566.04
VC_1951	NA	cytochrome c-type protein YecK	CDS	-0.702164	0.0120346	0.0265282	1215.64	1190.05	1270.33	871.628	733.995	653.992
VC_1952	NA	chitinase	CDS	1.14701	1.28e-05	6.9e-05	31.8088	26.1737	31.5559	49.4686	84.0205	64.5138
VC_1953	NA	NupC family protein	CDS	0.0691792	0.769875	0.836289	7.27702	6.36657	6.31119	9.81195	6.22374	5.14738
VC_1954	NA	hypothetical protein	CDS	0.240575	0.5779	0.671749	1.57544	1.55627	1.18799	1.12429	2.43538	1.44127
VC_1955	NA	transcriptional regulator, LysR family	CDS	-0.152868	0.272319	0.369605	23.7816	21.4341	24.131	21.2592	22.7302	18.3933
VC_1956	NA	lytic murein transglycosylase, putative	CDS	-0.455446	1.67e-05	8.85e-05	226.413	237.261	250.294	168.541	177.918	174.187
VC_1957	NA	conserved hypothetical protein	CDS	-0.306739	0.279859	0.378202	48.3134	57.7943	29.5512	53.6591	30.5775	25.9428
VC_1958	NA	hypothetical protein	CDS	-0.523875	0.114072	0.180681	13.8038	15.9872	7.49918	12.2649	7.17083	6.79454
VC_1959	NA	septum site-determining protein MinC	CDS	0.691324	9.75e-06	5.42e-05	71.1948	71.6593	58.0629	104.763	115.41	104.252
VC_1960	NA	septum site-determining protein MinD	CDS	0.608209	1.1e-05	6e-05	137.438	130.373	137.138	190.822	232.917	193.473
VC_1961	NA	cell division topological specificity factor	CDS	0.577068	0.00034074	0.0012395	28.733	30.4888	27.992	39.7588	50.1282	40.1496
VC_1962	NA	lipoprotein	CDS	-0.133026	0.407175	0.510377	30.5335	30.1351	28.586	26.7784	25.6391	28.9626
VC_1963	NA	conserved hypothetical protein	CDS	-0.188559	0.343754	0.446749	29.4082	35.2991	24.5023	35.1595	21.9184	21.5504
VC_1964	NA	hypothetical protein	CDS	-0.572552	1.82e-05	9.53e-05	265.799	263.081	333.305	185.405	193.68	200.611
VC_1965	NA	hypothetical protein	CDS	-0.0881011	0.434708	0.536263	48.6885	46.6882	39.6491	40.7809	42.0779	44.1302
VC_1966	NA	conserved hypothetical protein	CDS	-0.178821	0.0933119	0.152615	109.68	103.351	104.097	92.498	94.1679	93.4764
VC_1967	NA	methyl-accepting chemotaxis protein	CDS	0.187451	0.1189	0.187226	55.6655	62.9583	48.7818	56.7253	62.7786	71.0339
VC_1968	NA	transcriptional regulator, HTH_3 family	CDS	-0.190782	0.0884166	0.146453	72.02	76.5403	76.3282	58.4628	69.7465	68.7004
VC_1969	NA	hypothetical protein	CDS	-0.597864	0.0442794	0.0813228	5.55154	5.44696	4.90045	3.78169	2.70597	4.04927
VC_1970	NA	benzoate transport protein	CDS	-0.353588	0.0553093	0.0980873	151.092	171.261	108.181	147.281	100.392	89.6331
VC_1971	NA	o-succinylbenzoic acid--CoA ligase	CDS	-0.224292	0.41852	0.52073	550.578	565.635	485.516	436.121	527.394	407.535
VC_1972	NA	o-succinylbenzoate-CoA synthase	CDS	-0.570968	0.0923202	0.151453	903.251	916.999	836.715	496.628	734.401	557.358
VC_1973	NA	naphthoate synthase	CDS	-0.960602	0.00659377	0.0158528	1812.65	1807.82	2554.55	942.049	1228.92	1001.89
VC_1974	NA	conserved hypothetical protein	CDS	-0.664447	0.0189797	0.0391124	501.589	516.753	402.134	379.293	297.048	220.171
VC_1975	NA	2-succinyl-6-hydroxy-2,4-cyclohexadiene-1-carboxylate synthase/2-oxoglutarate decarboxylase	CDS	0.063173	0.725738	0.798482	149.592	141.975	276.876	186.427	210.186	197.179
VC_1976	NA	menaquinone-specific isochorismate synthase	CDS	0.407713	0.00216499	0.00598032	153.043	123.582	147.608	169.563	215.125	177.962
VC_1977	NA	aspartate aminotransferase, putative	CDS	-0.447693	0.00139757	0.00411727	171.198	158.598	191.86	114.371	134.013	133.969
VC_1978	NA	conserved hypothetical protein	CDS	-0.539212	0.00095708	0.00298542	62.4924	56.3088	56.1324	45.5847	34.0953	40.8359
VC_1979	NA	deoxyguanosinetriphosphate triphosphohydrolase	CDS	-0.0197578	0.891235	0.922347	177.199	188.097	216.288	178.864	181.909	212.827
VC_1980	NA	conserved hypothetical protein	CDS	-0.0164635	0.921455	0.944711	17.855	17.8264	20.6413	17.6819	18.6712	19.2855
VC_1981	NA	hypothetical protein	CDS	-0.489307	0.0104732	0.0236259	28.5079	26.7396	37.2731	18.704	25.9097	21.1386
VC_1982	NA	hypothetical protein	CDS	-0.909914	0.0391269	0.0733264	0.90025	1.0611	1.11374	0.715454	0.202948	0.754949
VC_1983	NA	peptidase, putative	CDS	-0.601236	0.00016472	0.00064734	486.21	521.352	649.384	347.915	347.92	396.348
VC_1984	NA	ribonuclease D	CDS	0.41431	0.0125758	0.0275759	82.823	73.2863	116.052	101.39	134.757	126.351
VC_1985	NA	long-chain-fatty-acid--CoA ligase	CDS	0.275883	0.0174515	0.0365028	226.863	215.473	266.926	262.367	308.007	288.253
VC_1986	NA	conserved hypothetical protein	CDS	-0.152228	0.200446	0.287387	79.147	81.4921	81.3772	69.1947	74.6849	73.8478
VC_1987	NA	outer membrane lipoprotein Slp, putative	CDS	-0.382214	0.00192375	0.00538908	93.1759	88.1417	109.963	67.9682	78.4732	76.9362
VC_1988	NA	hypothetical protein	CDS	-0.134183	0.322363	0.425221	24.9819	24.4759	21.3095	22.0769	22.6625	19.7659
VC_1989	NA	conserved hypothetical protein	CDS	-0.161932	0.13327	0.205472	68.9442	66.6368	75.066	59.3827	65.4846	63.3471
VC_1990	NA	ATP-dependent helicase, DinG family	CDS	-0.136948	0.222601	0.313893	123.259	114.032	140.257	108.136	121.836	113.311
VC_1991	NA	hypothetical protein	CDS	1.75266	3.54e-05	0.00016882	13.9539	10.6817	18.1168	52.7392	47.6251	43.7871
VC_1992	NA	formyltetrahydrofolate deformylase	CDS	0.179731	0.206374	0.293984	223.787	186.399	185.623	236.815	240.02	198.071
VC_1993	NA	2,4-dienoyl-CoA reductase	CDS	0.766427	0.0193927	0.0398981	23.9317	25.2541	27.3237	43.1317	37.2748	49.758
VC_1994	NA	protease IV	CDS	0.303156	0.00200445	0.00558605	326.641	303.756	302.566	373.161	411.443	366.494
VC_1995	NA	L-asparaginase I	CDS	0.439489	0.00897565	0.020694	121.459	108.868	78.7042	124.591	154.511	139.872
VC_1996	NA	conserved hypothetical protein	CDS	1.23442	4.13e-05	0.00019349	9.45263	12.1672	8.46442	32.9109	22.9331	15.3735
VC_1997	NA	hypothetical protein	CDS	0.783674	2.41e-06	1.56e-05	47.5632	46.3345	47.8908	73.794	94.7091	75.4949
VC_1998	NA	PilB-related protein	CDS	-0.252188	0.109077	0.173868	30.3084	31.9036	38.3869	26.574	30.3745	27.4527
VC_1999	NA	hypothetical protein	CDS	0.270421	0.208906	0.296581	23.7816	30.8425	17.0031	33.4219	24.2185	28.9626
VC_2000	NA	glyceraldehyde 3-phosphate dehydrogenase	CDS	0.165087	0.311767	0.414331	17851.7	17254.3	20209.8	17867	24515.8	19639
VC_2001	NA	conserved hypothetical protein	CDS	0.604146	0.00071337	0.00232542	515.993	487.962	398.941	796.096	749.825	586.733
VC_2002	NA	hypothetical protein	CDS	0.281942	0.0538765	0.0959079	76.8964	69.0419	90.2871	90.9649	97.1444	99.0356
VC_2003	NA	rRNA (guanine-N1-)-methyltransferase	CDS	-0.011644	0.942694	0.959774	59.8666	49.73	38.3126	59.3827	38.0866	49.4835
VC_2004	NA	conserved hypothetical protein	CDS	-0.557937	0.253768	0.348191	50.7891	67.4149	39.5006	23.5078	26.2479	57.033
VC_2005	NA	hypothetical protein	CDS	-0.287115	0.200262	0.287233	36.5352	44.4953	58.5827	46.3001	34.0953	34.2472
VC_2006	NA	chemotaxis protein CheV	CDS	0.516839	0.00038808	0.00138365	143.665	168.29	144.786	234.669	243.605	175.354
VC_2007	NA	transcriptional regulator, ROK family	CDS	1.96619	2.15e-11	7.29e-10	79.147	68.4053	97.5635	317.764	359.286	280.704
VC_2008	NA	pyruvate kinase II	CDS	1.40895	5.09e-10	9.93e-09	72.7702	74.2059	79.6695	201.145	217.357	183.384
VC_2009	NA	conserved hypothetical protein	CDS	0.497678	0.00216075	0.00597301	142.24	165.106	138.029	239.779	195.033	194.228
VC_2010	NA	hypothetical protein	CDS	1.05018	0.00175582	0.00497792	14.329	19.0997	9.13266	43.4383	25.9773	19.2855
VC_2011	NA	hypothetical protein	CDS	1.35021	2.45e-08	2.81e-07	22.5813	20.7267	17.8941	61.2225	53.1047	41.934
VC_2012	NA	sodium-dependent transporter	CDS	-0.0705756	0.773732	0.838407	49.9639	48.1737	61.2556	52.126	45.1898	54.4936
VC_2013	NA	PTS system, glucose-specific IIBC component	CDS	0.0549112	0.769734	0.836289	7892.19	7260.79	8713.15	6670.9	10004.7	8116.18
VC_2014	NA	conserved hypothetical protein	CDS	0.125095	0.351081	0.45439	27.2326	24.0515	24.8735	25.5519	29.8334	27.59
VC_2015	NA	DNA polymerase III, delta prime subunit	CDS	-0.0615407	0.662922	0.745936	53.94	48.8811	49.8955	42.9273	48.234	55.0427
VC_2016	NA	thymidylate kinase	CDS	-0.144521	0.22224	0.313501	55.5905	54.2573	45.4406	43.2339	48.0987	49.0717
VC_2017	NA	conserved hypothetical protein	CDS	-0.204611	0.0601701	0.10527	59.1164	57.2284	54.3505	53.6591	48.5722	45.9833
VC_2018	NA	4-amino-4-deoxychorismate lyase	CDS	-0.40227	0.00377937	0.00979306	76.9714	75.9744	70.9081	62.8578	57.5696	49.0717
VC_2019	NA	3-oxoacyl-(acyl-carrier-protein) synthase II	CDS	-0.0046895	0.973142	0.980833	1292.38	1114.22	1072.09	1019.73	1314.09	1133.45
VC_2020	NA	acyl carrier protein	CDS	0.11491	0.498981	0.600596	1582.04	1614.7	1141.95	1476.9	1889.11	1332.35
VC_2021	NA	3-oxoacyl-(acyl-carrier-protein) reductase	CDS	-0.559243	0.00044245	0.00153392	1080.6	1012.28	1193.85	595.667	826.201	808.482
VC_2022	NA	malonyl Coa-acyl carrier protein transacylase	CDS	-0.491304	0.00065471	0.00216037	806.174	762.645	731.578	520.238	514.473	601.695
VC_2023	NA	3-oxoacyl-(acyl-carrier-protein) synthase III	CDS	-0.447351	0.00182206	0.0051502	562.281	552.972	452.401	356.399	384.383	408.839
VC_2024	NA	fatty acid/phospholipid synthesis protein PlsX	CDS	-0.274023	0.0624262	0.108661	241.192	247.164	163.571	187.756	165.944	185.512
VC_2025	NA	ribosomal protein L32	CDS	-0.589116	0.00143185	0.00420509	423.043	404.207	308.654	199.203	240.087	315.569
VC_2026	NA	conserved hypothetical protein	CDS	-0.732274	0.00016512	0.00064826	2329.85	2155.37	2382.06	1105.89	1271.67	1756.01
VC_2027	NA	Maf/YceF/YhdE family protein	CDS	-0.273132	0.0632362	0.109817	52.3646	54.5403	59.3252	48.6509	45.7986	43.1694
VC_2028	NA	ribosomal large subunit pseudouridine synthase C	CDS	-1.01002	5.23e-08	5.39e-07	154.393	146.219	153.102	66.7417	84.8999	73.5046
VC_2029	NA	hypothetical protein	CDS	0.344719	0.294456	0.394922	1.65046	1.98071	1.11374	1.94195	1.82653	2.26485
VC_2030	NA	ribonuclease E	CDS	0.165438	0.153594	0.231313	1951.44	1707.23	1704.76	1982.12	1909.94	2123.05
VC_2031	NA	sulfate permease family protein	CDS	-0.0987494	0.602002	0.693343	40.3612	32.5403	45.4406	30.1513	33.1482	47.0127
VC_2032	NA	hypothetical protein	CDS	-0.0229602	0.860367	0.901052	41.6366	35.2991	37.6444	31.6844	37.9513	42.9635
VC_2033	NA	alcohol dehydrogenase/acetaldehyde dehydrogenase	CDS	0.162332	0.427228	0.529813	39050.8	37816.4	35254	41998.9	43373.8	40101.5
VC_2034	NA	hypothetical protein	CDS	0.238365	0.472183	0.574562	3.37594	4.31512	1.33649	3.9861	3.04422	3.70611
VC_2035	NA	conserved hypothetical protein	CDS	-0.660129	0.00029839	0.00110358	49.1387	52.7011	39.0551	28.8226	29.7657	30.5411
VC_2036	NA	aspartate-semialdehyde dehydrogenase	CDS	0.0962849	0.557152	0.653686	1046.24	1029.12	1217.91	1113.76	1263.96	1142.79
VC_2037	NA	Na+/H+ antiporter	CDS	0.884279	0.00042943	0.00149703	578.336	561.39	516.404	865.087	1273.09	918.636
VC_2038	NA	hypothetical protein	CDS	-0.153288	0.386035	0.48871	13.2037	17.3312	12.2511	11.2429	11.0945	16.0598
VC_2039	NA	conserved hypothetical protein	CDS	-0.173421	0.143225	0.218494	119.283	126.483	91.8463	102.514	99.7828	97.1139
VC_2040	NA	conserved hypothetical protein	CDS	0.0169817	0.961289	0.974227	75.7711	88.4954	30.1452	91.3738	62.9139	42.8948
VC_2041	NA	conserved hypothetical protein	CDS	-0.0621299	0.596745	0.689609	300.308	304.393	270.045	282.196	289.607	266.085
VC_2042	NA	histone deacetylase/AcuC/AphA family protein	CDS	-0.729659	0.00119943	0.00359256	29.3332	28.0129	38.9809	21.5658	16.7094	19.9032
VC_2043	NA	DNA topoisomerase III	CDS	-0.535958	8.49e-05	0.00036159	74.6457	73.2156	65.5621	48.1399	47.4898	51.5424
VC_2044	NA	conserved hypothetical protein	CDS	-1.09856	2.41e-07	2.05e-06	160.019	207.55	194.607	79.6199	92.1384	90.6625
VC_2045	NA	superoxide dismutase, Fe	CDS	0.00625215	0.981589	0.986709	965.443	694.664	915.345	950.839	947.158	688.72
VC_2046	NA	hypothetical protein	CDS	-0.455383	0.0180924	0.0375511	34.5096	32.9647	38.0899	29.027	20.9713	27.1095
VC_2047	NA	oxidoreductase, short-chain dehydrogenase/reductase family	CDS	0.900755	6.52e-07	4.94e-06	32.484	33.4599	34.0804	62.2445	63.9963	60.5332
VC_2048	NA	vacJ lipoprotein	CDS	0.190377	0.155886	0.234016	84.3985	91.3249	66.9728	90.4539	99.2416	87.231
VC_2051	NA	thiol:disulfide interchange protein DsbE	CDS	-1.31798	1.62e-06	1.1e-05	218.986	222.476	148.944	83.1971	75.9702	77.6911
VC_2052	NA	cytochrome c-type biogenesis protein CcmF	CDS	-1.61242	4.34e-09	6.29e-08	741.581	829.069	585.307	201.758	247.597	255.585
VC_2053	NA	cytochrome c-type biogenesis protein CcmE	CDS	-2.14216	7.91e-09	1.07e-07	291.606	316.985	189.707	69.9101	58.2461	52.8464
VC_2054	NA	heme exporter protein D	CDS	-2.4437	1.3e-09	2.23e-08	97.5271	103.351	94.5936	14.9223	17.8594	21.3445
VC_2055	NA	heme exporter protein C	CDS	-2.5329	4.5e-10	9e-09	556.955	570.02	601.642	76.5536	106.277	115.576
VC_2056	NA	heme exporter protein B	CDS	0.247896	0.0412682	0.0767662	33.4593	30.7718	34.8229	36.0793	43.2279	38.2279
VC_2057	NA	heme exporter protein A	CDS	0.279399	0.0157753	0.033518	45.8377	46.4052	37.9414	53.148	51.2782	53.6014
VC_2058	NA	hypothetical protein	CDS	0.172385	0.201736	0.288797	208.183	223.042	201.661	212.183	257	243.917
VC_2059	NA	purine-binding chemotaxis protein CheW	CDS	0.222459	0.0479022	0.0868328	365.051	394.374	343.18	466.885	440.6	379.053
VC_2060	NA	conserved hypothetical protein	CDS	0.119624	0.254876	0.34955	328.741	340.046	337.76	382.155	347.65	363.817
VC_2061	NA	ParA family protein	CDS	0.24437	0.0371904	0.0701161	242.392	236.058	216.214	269.215	274.047	279.606
VC_2062	NA	protein-glutamate methylesterase CheB	CDS	0.273346	0.0250031	0.0500461	492.887	482.374	456.336	593.725	566.495	570.055
VC_2063	NA	chemotaxis protein CheA	CDS	0.0964603	0.348627	0.452147	1099.36	1141.67	1079.14	1224.76	1163.23	1161.8
[truncated: 1,766 more rows]

## Sheet: Norspermidine.vs.Untreated
Locustag	Gene	Description	FeatureType	logFC	PValue	FDR	499-untreated-rep1	499-untreated-rep2	499-untreated-rep3	499-nspd-rep1	499-nspd-rep2	499-nspd-rep3
VC_0001	NA	hypothetical protein	CDS	-0.00404408	0.987912	0.997566	2.85079	2.47589	2.22748	2.28912	2.3362	2.94675
VC_0002	NA	mioC protein	CDS	-0.0720279	0.662131	0.902234	170.372	155.84	107.142	125.693	127.359	159.303
VC_0003	NA	thiophene and furan oxidation protein ThdF	CDS	-0.172549	0.107539	0.511256	376.005	339.763	354.763	309.447	304.061	336.376
VC_0004	NA	inner membrane protein, 60 kDa	CDS	-0.0211434	0.890736	0.976025	726.427	610.554	502.222	506.658	616.687	689.182
VC_0005	NA	conserved hypothetical protein	CDS	0.132864	0.605911	0.880114	48.8386	46.6882	20.7155	32.672	43.6799	51.2555
VC_0006	NA	ribonuclease P protein component	CDS	-0.100022	0.584893	0.870061	111.031	93.2349	80.412	65.7601	86.0856	113.941
VC_0007	NA	ribosomal protein L34	CDS	0.59766	0.22158	0.646703	110.431	134.901	58.8797	103.149	128.279	229.311
VC_0008	NA	amino acid ABC transporter, ATP-binding protein	CDS	0.283006	0.302625	0.714348	94.9764	56.521	63.8544	115.219	89.1297	57.4169
VC_0009	NA	amino acid ABC transproter, permease protein	CDS	0.34693	0.148144	0.57089	87.4743	45.7686	38.5354	78.8705	77.9443	61.5245
VC_0010	NA	amino acid ABC transporter, periplasmic amino acid-binding portion	CDS	0.555069	0.091063	0.491236	458.227	170.341	144.489	446.656	369.474	319.499
VC_0011	NA	hypothetical protein	CDS	-0.186005	0.48094	0.817167	11.9283	13.582	11.8799	9.57268	9.13243	14.2873
VC_0012	NA	chromosomal DNA replication initiator DnaA	CDS	0.00612168	0.964664	0.989999	457.477	448.914	585.455	452.482	538.247	507.466
VC_0013	NA	DNA polymerase III, beta chain	CDS	0.0048444	0.965272	0.989999	340.82	313.023	409.113	343.09	378.465	344.948
VC_0014	NA	recF protein	CDS	0.0874415	0.42411	0.791902	164.746	168.007	142.039	152.4	172.808	179.305
VC_0015	NA	DNA gyrase, subunit B	CDS	0.102476	0.389815	0.773126	893.648	768.233	905.173	907.67	1009.1	839.198
VC_0016	NA	hypothetical protein	CDS	0.359339	0.00873879	0.233439	41.9367	44.849	51.6032	59.5864	64.1394	53.7558
VC_0017	NA	hypothetical protein	CDS	0.850099	0.0112516	0.246895	1.20033	2.54663	2.00473	4.4395	3.89367	1.9645
VC_0018	NA	16 kDa heat shock protein A	CDS	0.141599	0.454168	0.805058	84.3985	91.8201	77.3677	100.791	70.6525	108.405
VC_0019	NA	valine-pyruvate aminotransferase	CDS	-0.0201979	0.891344	0.976122	381.406	372.091	412.603	354.605	420.941	374.326
VC_0020	NA	glycyl-tRNA synthetase, beta chain	CDS	0.0595235	0.704137	0.914686	894.999	745.667	1151.98	960.875	1072.18	877.148
VC_0021	NA	glycyl-tRNA synthetase, alpha chain	CDS	0.0606399	0.597319	0.876289	521.77	447.004	476.235	469.477	562.742	474.784
VC_0022	NA	conserved hypothetical protein	CDS	0.0011145	0.996273	0.999561	112.456	111.486	65.4136	83.3794	90.9704	115.37
VC_0023	NA	NADH dehydrogenase subunit II-related protein	CDS	0.461095	0.280425	0.695979	12.3784	14.8553	10.6919	15.2608	13.5925	23.574
VC_0024	NA	conserved hypothetical protein	CDS	0.0128923	0.946054	0.984704	19.4304	24.9004	14.4786	17.758	20.7427	20.8951
VC_0025	NA	hypothetical protein	CDS	0.110293	0.826404	0.957386	47.4132	43.3634	35.1199	43.1464	47.2196	45.5406
VC_0026	NA	zinc-binding alcohol dehydrogenase	CDS	-0.192702	0.192572	0.621731	299.258	284.727	330.112	264.15	288.698	246.902
VC_0027	NA	threonine dehydratase	CDS	0.321458	0.120274	0.533998	379.756	302.837	475.641	559.724	548.158	339.233
VC_0028	NA	dihydroxy-acid dehydratase	CDS	0.302548	0.184275	0.621682	630.475	510.458	856.391	1002.08	925.349	535.683
VC_0029	NA	branched-chain amino acid amiotransferase	CDS	0.243403	0.214922	0.63761	449.075	330.708	525.091	595.934	593.679	354.86
VC_0030	NA	acetolactate synthase II, small subunit	CDS	0.642059	0.0041283	0.187265	50.8641	42.656	34.3774	72.6275	76.1036	50.7198
VC_0031	NA	acetolactate synthase II, large subunit	CDS	0.132143	0.476321	0.815221	387.033	303.685	543.059	528.231	498.39	325.303
VC_0032	NA	ComM-related protein	CDS	-0.334298	0.121888	0.538455	13.7288	9.83282	19.5276	10.8907	10.9731	12.3228
VC_0033	NA	conserved hypothetical protein	CDS	-0.0340976	0.841238	0.962986	30.1584	26.8811	36.9761	27.1226	32.9192	31.7892
VC_0034	NA	thiol:disulfide interchange protein	CDS	0.403514	0.0427312	0.388254	228.664	242.142	195.201	282.463	262.575	336.018
VC_0035	NA	conserved hypothetical protein	CDS	0.00889563	0.960113	0.98955	131.737	122.663	86.2776	104.606	109.589	128.675
VC_0036	NA	FixG-related protein	CDS	-0.163966	0.24677	0.665061	122.359	111.698	101.128	88.027	107.324	103.851
VC_0037	NA	conserved hypothetical protein	CDS	-0.360271	0.0971086	0.501936	148.841	143.106	95.5588	86.5703	94.7933	120.638
VC_0038	NA	hypothetical protein	CDS	0.313008	0.0587245	0.437666	531.898	624.419	501.48	765.675	619.448	674.359
VC_0039	NA	SpoOM-related protein	CDS	-0.0790977	0.61357	0.884076	125.66	127.685	209.086	158.92	148.738	130.014
VC_0040	NA	hemolysin, putative	CDS	-0.476603	0.10871	0.511256	130.686	131.717	336.201	149.07	139.11	141.98
VC_0041	NA	conserved hypothetical protein	CDS	-0.144999	0.33229	0.726944	112.531	99.8137	143.747	121.323	92.7402	107.958
VC_0042	NA	potassium uptake protein TrkH	CDS	-0.0976427	0.400495	0.777995	135.563	136.74	144.415	133.601	136.137	119.656
VC_0043	NA	potassium uptake protein TrkA	CDS	-0.127238	0.252033	0.670603	245.693	215.615	213.392	198.668	217.338	201.718
VC_0044	NA	sun protein	CDS	-0.268119	0.0163237	0.27616	292.356	257.846	239.825	213.235	221.798	221.006
VC_0045	NA	methionyl-tRNA formyltransferase	CDS	-0.276455	0.00871754	0.233439	232.115	211.512	217.328	180.494	178.047	187.163
VC_0046	NA	polypeptide deformylase	CDS	-0.231129	0.0798253	0.471002	443.523	451.602	470.443	366.12	376.412	420.938
VC_0047	NA	conserved hypothetical protein	CDS	-0.250916	0.151539	0.577476	28.5829	26.7396	43.8071	26.637	28.53	28.128
VC_0048	NA	smf protein	CDS	0.0853669	0.589108	0.874257	78.0967	92.7397	72.393	81.0903	76.8116	100.279
VC_0049	NA	smg protein	CDS	-0.183571	0.251066	0.6704	652.081	627.39	764.173	652.121	598.21	549.077
VC_0050	NA	DNA topoisomerase I-related protein	CDS	-0.381217	0.0272429	0.347694	169.097	170.695	138.104	132.214	120.633	114.03
VC_0051	NA	phosphoribosylaminoimidazole carboxylase, ATPase subunit	CDS	0.0716193	0.734945	0.929826	267.974	160.155	292.171	185.835	278.575	292.621
VC_0052	NA	phosphoribosylaminoimidazole carboxylase, catalytic subunit	CDS	-0.128514	0.593043	0.875603	170.297	106.039	213.467	115.843	174.791	157.428
VC_0053	NA	hypothetical protein	CDS	-0.437465	0.31798	0.721755	1.57544	0.778137	1.18799	0.416203	0.991117	1.25014
VC_0054	NA	Sua5/YciO/YrdC family protein	CDS	-0.225895	0.16484	0.595315	62.3423	57.5821	67.5668	54.8695	53.0955	52.3271
VC_0055	NA	coproporphyrinogen III oxidase, aerobic	CDS	-0.111471	0.421243	0.791831	109.53	95.9938	94.5193	87.6108	98.0498	92.0635
VC_0056	NA	shikimate 5-dehydrogenase	CDS	-0.0362445	0.769377	0.9398	133.162	139.499	134.465	121.115	141.093	134.836
VC_0057	NA	conserved hypothetical protein	CDS	0.0752131	0.584646	0.870036	32.8591	35.865	32.7439	35.5854	34.9015	36.4325
VC_0058	NA	carbonic anhydrase, family 3	CDS	-0.173257	0.160218	0.586623	100.903	97.9037	106.102	88.9981	93.519	87.8666
VC_0059	NA	hypothetical protein	CDS	0.0478869	0.875943	0.972622	327.991	404.702	242.127	212.125	311.565	484.338
VC_0060	NA	crcB protein	CDS	0.0663043	0.837731	0.962024	52.1395	70.7397	42.8418	53.829	51.6089	68.2217
VC_0061	NA	thiamin biosynthesis protein ThiC	CDS	0.402955	0.0458269	0.398472	719.375	719.847	661.561	1099.89	757.072	920.725
VC_0062	NA	thiamin-phosphate pyrophosphorylase	CDS	0.37341	0.0560314	0.42965	407.963	419.062	379.933	596.073	435.879	531.575
VC_0063	NA	thiF protein	CDS	0.217817	0.268119	0.68485	283.204	265.981	335.904	403.301	285.796	340.215
VC_0064	NA	thiS protein	CDS	0.223437	0.24901	0.668227	59.1164	65.9294	56.2809	77.2057	59.5378	75.0081
VC_0065	NA	thiG protein	CDS	0.0299307	0.880579	0.972822	280.803	272.772	358.698	361.264	257.407	312.712
VC_0066	NA	thiH protein	CDS	-0.158084	0.427553	0.794539	260.472	291.66	393.892	320.823	236.098	290.924
VC_0067	NA	aminopeptidase P	CDS	0.460803	0.0047336	0.198022	501.139	452.805	463.464	741.189	763.656	445.763
VC_0068	NA	transcriptional regulator, LysR family	CDS	-0.0129708	0.944816	0.984279	51.3143	48.5274	43.4358	48.0715	45.4498	48.4874
VC_0069	NA	multidrug resistance protein, putative	CDS	-0.162095	0.305112	0.71573	31.0586	34.521	27.101	26.1514	22.0877	34.7359
VC_0070	NA	hypothetical protein	CDS	-0.183347	0.213497	0.636939	97.6771	86.5854	87.8369	63.9566	69.8737	105.994
VC_0071	NA	transcriptional regulator AsnC	CDS	-0.192037	0.202551	0.626149	118.683	108.939	71.0565	81.6452	79.3601	100.547
VC_0072	NA	sensory box/GGDEF family protein	CDS	-0.339369	0.017828	0.279586	113.582	111.415	169.734	107.797	103.43	100.725
VC_0073	NA	conserved hypothetical protein	CDS	-0.290848	0.0405664	0.387646	101.128	92.1031	143.004	86.3622	95.4304	93.0458
VC_0074	NA	hypothetical protein	CDS	-0.262687	0.275505	0.689221	36.7602	58.9262	38.9066	33.8512	25.9106	52.6843
VC_0075	NA	MadN protein	CDS	-0.218587	0.183936	0.621092	130.536	113.962	155.181	111.057	114.828	117.602
VC_0076	NA	universal stress protein A	CDS	0.274483	0.223371	0.647739	157.544	146.36	243.76	278.163	203.675	180.466
VC_0077	NA	hypothetical protein	CDS	0.360656	0.295355	0.710551	2.55071	2.26367	1.48499	2.28912	2.47779	3.39322
VC_0078	NA	ferritin	CDS	-0.227303	0.160448	0.586623	606.769	595.274	905.024	626.455	607.909	565.508
VC_0079	NA	conserved hypothetical protein	CDS	0.0120792	0.931032	0.982681	130.911	139.711	144.563	148.446	147.818	122.335
VC_0080	NA	conserved hypothetical protein	CDS	-0.143124	0.199537	0.623966	48.9886	50.3667	59.8449	45.0193	47.5736	51.6127
VC_0081	NA	conserved hypothetical protein	CDS	0.0300077	0.789411	0.946238	63.3926	48.9519	64.5969	55.8406	63.6439	61.1673
VC_0082	NA	conserved hypothetical protein	CDS	-0.0963284	0.417292	0.790012	98.4274	92.386	94.6678	86.5703	87.0059	93.4923
VC_0083	NA	ubiquinone/menaquinone biosynthesis methlytransferase UbiE	CDS	-0.0838451	0.374608	0.761802	214.86	184.56	209.086	183.962	209.763	180.377
VC_0084	NA	conserved hypothetical protein	CDS	-0.130019	0.291501	0.708153	110.206	98.3282	127.412	100.166	108.032	98.7607
VC_0085	NA	ubiquinone biosynthesis protein AarF, putative	CDS	-0.170328	0.219215	0.643795	268.65	262.374	381.344	272.128	289.265	249.313
VC_0086	NA	tatA protein	CDS	-0.138075	0.303486	0.714437	206.157	227.074	250.888	196.725	206.931	218.059
VC_0087	NA	conserved hypothetical protein	CDS	-0.60191	0.00608516	0.229191	451.1	423.448	775.756	377.982	372.66	336.644
VC_0088	NA	conserved hypothetical protein	CDS	-0.504023	0.00880434	0.233439	108.105	100.663	84.4214	67.2862	72.9887	66.4358
VC_0089	NA	cytochrome c551 peroxidase	CDS	0.0873508	0.621225	0.885281	21.531	18.9582	21.6808	23.6542	21.0258	21.3416
VC_0090	NA	DNA-damage-inducible protein F	CDS	-0.137562	0.442169	0.796597	57.466	63.8779	79.9665	64.4421	47.5736	71.0791
VC_0091	NA	O-methyltransferase-related protein	CDS	0.0668031	0.90798	0.982059	333.768	533.872	539.05	574.638	300.946	597.922
VC_0092	NA	LexA repressor	CDS	-0.2945	0.0331661	0.371717	235.04	213.917	284.003	204.078	182.649	210.916
VC_0093	NA	glycerol-3-phosphate acyltransferase	CDS	-0.184249	0.172412	0.603495	147.491	130.161	177.975	116.468	138.048	146.534
VC_0094	NA	4-hydroxybenzoate octaprenyltransferase	CDS	-0.102222	0.451065	0.803339	83.1981	65.3635	70.1656	69.9915	69.5198	64.2034
VC_0095	NA	chorismate--pyruvate lyase	CDS	0.298755	0.0890474	0.487123	64.593	66.2124	40.1689	73.3211	70.0153	66.9715
VC_0096	NA	hypothetical protein	CDS	-0.0178156	0.929857	0.982681	25.7322	28.5788	15.1469	24.4866	21.4506	22.681
VC_0097	NA	flagellar protein FliL, putative	CDS	-0.056894	0.672807	0.904363	87.0992	90.9005	69.3488	75.6103	76.5992	85.6343
VC_0098	NA	methyl-accepting chemotaxis protein	CDS	-0.0918311	0.514547	0.836226	51.4643	50.1544	65.1909	55.7019	51.0425	49.7375
VC_0099	NA	glpG protein	CDS	-0.230301	0.0675606	0.45205	190.628	186.541	235.073	185.419	155.322	181.18
VC_0100	NA	glpE protein	CDS	0.179981	0.511718	0.836226	50.6391	63.595	31.1847	59.3783	42.618	62.8639
VC_0101	NA	hypothetical protein	CDS	-0.598847	0.0653447	0.449808	2.02556	2.97107	2.00473	1.80355	1.76985	0.982249
VC_0102	NA	hypothetical protein	CDS	-0.178301	0.462829	0.807535	23.7066	23.9808	13.2906	16.8562	15.0083	22.1453
VC_0103	NA	conserved hypothetical protein	CDS	-0.296469	0.125764	0.542509	115.007	124.785	72.393	72.0032	76.1036	106.261
VC_0104	NA	hypothetical protein	CDS	-0.439872	0.208585	0.629266	3.67602	2.33441	2.82147	1.80355	2.54859	2.14309
VC_0105	NA	delta-aminolevulinic acid dehydratase	CDS	-0.114371	0.382973	0.768523	286.88	269.872	352.981	303.065	290.61	246.634
VC_0106	NA	conserved hypothetical protein	CDS	0.0058392	0.978718	0.994758	10.953	11.8135	8.68716	9.98888	10.1236	11.5191
VC_0107	NA	hypothetical protein	CDS	0.0890805	0.842999	0.964415	14.0289	17.7557	11.9541	13.8041	11.3978	21.5202
VC_0108	NA	DNA polymerase I	CDS	0.0122807	0.924959	0.982681	711.348	655.05	822.385	793.492	746.453	667.483
VC_0110	NA	hypothetical protein	CDS	-0.321193	0.612756	0.883734	0.375104	0.778137	1.18799	0.208102	0.212382	1.60732
VC_0111	NA	conserved hypothetical protein	CDS	-0.209703	0.111004	0.514816	133.762	128.888	102.909	97.669	103.926	114.566
VC_0112	NA	cytochrome c4	CDS	-0.20555	0.344904	0.736685	359.2	311.608	584.342	354.952	382.996	350.484
VC_0113	NA	methyltransferase-related protein	CDS	-0.159642	0.251433	0.670428	67.9689	73.7815	77.2935	58.4072	64.635	73.1329
VC_0114	NA	conserved hypothetical protein	CDS	-0.124599	0.250261	0.669199	84.3234	67.4149	89.3219	67.2862	74.8293	79.0264
VC_0115	NA	conserved hypothetical protein	CDS	-0.107255	0.476336	0.815221	91.5254	68.2638	116.571	75.4715	95.0764	85.9914
VC_0116	NA	oxygen-independent coproporphyrinogen III oxidase	CDS	-0.0851194	0.459737	0.807041	135.938	108.585	149.093	118.271	132.031	120.727
VC_0117	NA	hemY protein	CDS	-0.119485	0.245946	0.664743	105.329	102.36	114.27	98.2933	98.6869	99.3858
VC_0118	NA	uroporphyrin-III C-methyltransferase, putative	CDS	-0.0581313	0.649185	0.896914	138.263	122.026	100.534	109.045	116.739	120.817
VC_0119	NA	uroporphyrinogen-III synthase	CDS	-0.0314019	0.753778	0.934467	61.8172	56.2381	57.2462	55.4244	55.5025	60.6316
VC_0120	NA	porphobilinogen deaminase	CDS	-0.0553735	0.638725	0.89397	153.118	131.93	167.358	139.844	145.694	149.838
VC_0121	NA	hypothetical protein	CDS	-0.160111	0.616171	0.885281	45.6877	42.3023	16.1863	21.92	29.3795	42.1474
VC_0122	NA	adenylate cyclase	CDS	-0.327769	0.0195261	0.298631	1419.32	1399.44	1160.14	921.127	1029.27	1219.95
VC_0123	NA	cyaY protein	CDS	-0.29147	0.103714	0.508343	72.5452	70.8104	117.908	63.4016	70.2985	79.8301
VC_0125	NA	diaminopimelate decarboxylase	CDS	-0.106666	0.43053	0.795134	821.853	813.577	1077.65	860.778	915.58	743.295
VC_0126	NA	diaminopimelate epimerase	CDS	-0.268279	0.0279107	0.34851	394.985	382.772	470.592	348.778	377.899	309.766
VC_0127	NA	conserved hypothetical protein	CDS	-0.181629	0.173404	0.605628	154.093	134.83	138.475	122.849	138.827	115.102
VC_0128	NA	integrase/recombinase XerC	CDS	-0.105263	0.38286	0.768523	216.285	176.708	204.26	180.147	206.152	168.858
VC_0129	NA	conserved hypothetical protein	CDS	-0.225666	0.0856658	0.486416	100.603	98.8941	117.24	100.374	96.7047	73.6687
VC_0130	NA	GGDEF family protein	CDS	-0.212819	0.355347	0.741268	143.515	126.412	277.395	180.424	162.472	129.21
VC_0131	NA	conserved hypothetical protein	CDS	-0.16377	0.304207	0.714437	54.3901	48.9519	64.9681	57.9216	47.8568	44.3798
VC_0132	NA	hypothetical protein	CDS	0.0296275	0.764687	0.93933	165.046	144.167	157.557	175.36	142.579	158.499
VC_0133	NA	hypothetical protein	CDS	-0.131827	0.627891	0.888058	9.30259	4.66882	4.15796	4.37013	6.37147	5.8042
VC_0134	NA	conserved hypothetical protein	CDS	-0.10437	0.288953	0.705432	466.18	403.499	410.673	411.348	388.872	390.757
VC_0135	NA	lysophospholipase L2	CDS	-0.160249	0.332127	0.726944	170.747	162.206	114.567	125.555	133.872	141.087
VC_0136	NA	conserved hypothetical protein	CDS	-0.0814641	0.654849	0.899945	109.53	106.392	73.3583	83.5875	90.758	99.1179
VC_0137	NA	conserved hypothetical protein	CDS	0.0811579	0.544466	0.853775	178.625	186.045	159.784	175.291	185.693	193.86
VC_0138	NA	hypothetical protein	CDS	0.209787	0.332073	0.726944	18.9053	25.4663	18.0426	23.793	22.3001	26.1635
VC_0139	NA	DPS family protein	CDS	0.167823	0.431802	0.795134	56.4157	60.1995	36.9019	65.9682	54.653	51.7913
VC_0140	NA	conserved hypothetical protein	CDS	-0.108261	0.66588	0.902234	9.22756	11.8843	8.39017	8.6709	8.49529	10.269
VC_0141	NA	hypothetical protein	CDS	0.150137	0.641569	0.89397	3.67602	4.4566	2.96997	4.09267	3.46891	4.82195
VC_0142	NA	hypothetical protein	CDS	0.113639	0.488833	0.820685	33.0092	32.0451	34.5259	35.2385	34.7599	37.7719
VC_0143	NA	hypothetical protein	CDS	0.313533	0.254052	0.673024	4.57627	3.89068	2.45023	3.67646	3.68129	6.33997
VC_0144	NA	conserved hypothetical protein	CDS	-0.0225088	0.883851	0.974183	30.4585	32.3988	27.6207	24.2092	28.3176	36.7004
VC_0145	NA	conserved hypothetical protein	CDS	-0.418491	0.0126545	0.250705	19.1303	23.91	20.6413	16.0238	14.8668	16.7875
VC_0146	NA	conserved hypothetical protein	CDS	-0.105573	0.499468	0.826592	57.1659	63.8072	61.4784	54.8001	55.4318	59.3814
VC_0147	NA	cell division protein FtsY	CDS	-0.193482	0.0525356	0.424477	207.658	196.727	196.241	152.261	183.994	189.038
VC_0148	NA	cell division ATP-binding protein FtsE	CDS	-0.143542	0.294569	0.710551	101.878	107.595	152.137	99.8888	123.677	103.761
VC_0149	NA	cell division protein FtsX	CDS	-0.116596	0.356077	0.741268	136.163	132.991	192.157	146.85	148.384	130.193
VC_0150	NA	RNA polymerase sigma-32 factor	CDS	-0.0845686	0.619458	0.885281	577.06	556.368	867.825	622.085	632.828	632.39
VC_0151	NA	pyridine nucleotide-disulfide oxidoreductase, class I	CDS	0.0876762	0.441841	0.796597	77.0464	69.2542	83.4562	92.4665	79.7141	71.8828
VC_0152	NA	transcriptional regulator, TetR family	CDS	-0.122893	0.487856	0.820685	68.494	58.7139	98.4545	67.1475	74.7585	65.2749
VC_0153	NA	conserved hypothetical protein	CDS	0.0416488	0.758871	0.937425	32.1089	30.7718	32.4469	33.0188	31.3618	33.7537
VC_0154	NA	tRNA (uracil-5-)-methyltransferase	CDS	-0.284904	0.038849	0.386525	54.7652	52.2766	71.6505	44.8112	51.6797	50.184
VC_0156	NA	vitamin B12 receptor	CDS	-0.218699	0.359417	0.745869	615.996	499.564	286.825	306.811	388.518	509.966
VC_0157	NA	alkaline serine protease	CDS	0.529363	0.0347651	0.375592	94.0011	96.0645	62.5179	168.007	106.12	90.2776
VC_0158	NA	glutamate racemase	CDS	-0.209455	0.106925	0.511256	138.338	122.309	99.8653	103.635	96.8463	111.351
VC_0159	NA	RNA-binding protein	CDS	0.0507627	0.700987	0.914686	126.56	137.094	106.993	125.763	124.881	133.318
VC_0160	NA	hypothetical protein	CDS	0.288189	0.585585	0.870746	13.7288	20.3023	6.45969	10.0582	17.9817	21.6095
VC_0161	NA	transcriptional activator IlvY	CDS	-0.106223	0.578607	0.870036	46.3629	45.5564	35.4911	34.6836	36.7421	47.0587
VC_0162	NA	ketol-acid reductoisomerase	CDS	-0.218262	0.439157	0.795675	358.525	313.731	365.678	297.585	313.476	281.102
VC_0163	NA	conserved hypothetical protein	CDS	-0.0515374	0.836059	0.96178	91.6005	87.0806	52.717	67.2862	66.1217	90.0097
VC_0164	NA	multidrug resistance protein, putative	CDS	0.0116818	0.946548	0.984704	1023.66	827.513	1185.17	1131.03	1139.22	790.621
VC_0165	NA	conserved hypothetical protein	CDS	-0.0133838	0.9193	0.982681	498.664	401.589	325.732	389.566	458.392	366.647
VC_0166	NA	transcriptional regulator, TetR family	CDS	-0.256793	0.033017	0.371717	208.933	165.106	165.873	139.983	170.755	141.087
VC_0167	NA	ATP-dependent DNA helicase Rep	CDS	0.0720209	0.424773	0.792127	121.759	126.695	142.856	136.237	141.234	133.854
VC_0168	NA	cytochrome c5	CDS	-0.0549743	0.702238	0.914686	133.162	113.891	153.844	133.393	131.819	120.638
VC_0169	NA	hypothetical protein	CDS	-0.257466	0.397433	0.77772	1.87552	1.48553	1.63348	0.763039	1.91144	1.51802
VC_0170	NA	peptide ABC transporter, ATP-binding protein	CDS	0.36887	0.236716	0.655321	117.633	99.3893	142.856	182.783	194.754	86.8844
VC_0171	NA	peptide ABC transporter, periplasmic peptide-binding protein	CDS	1.13366	0.00410574	0.187265	235.941	189.441	411.489	887.415	713.817	234.579
VC_0172	NA	peptide ABC transporter, permease protein	CDS	1.29711	0.000239355	0.0547735	39.461	35.1576	51.6032	134.989	134.084	40.7187
VC_0173	NA	peptide ABC transporter, permease protein	CDS	1.3288	0.000311144	0.0557837	33.6093	28.9325	46.4058	118.479	118.368	36.4325
VC_0174	NA	hypothetical protein	CDS	-0.118252	0.323849	0.72237	112.081	104.978	113.75	105.716	108.527	90.4562
VC_0175	NA	deoxycytidylate deaminase-related protein	CDS	0.135835	0.38304	0.768523	66.3935	67.5564	48.262	53.5515	68.1039	78.6692
VC_0176	NA	transcriptional regulator, putative	CDS	0.244402	0.407694	0.784347	18.2301	14.7846	8.16742	15.3995	12.1058	21.4309
VC_0177	NA	hypothetical protein	CDS	0.305206	0.189345	0.621731	8.6274	8.41802	6.08844	8.39343	9.20323	11.0726
VC_0178	NA	patatin-related protein	CDS	0.834522	4.24069e-05	0.0266103	96.6269	80.0773	79.4467	148.654	195.746	112.244
VC_0179	NA	hypothetical protein	CDS	0.513916	0.00165196	0.132332	265.349	240.656	265.887	379.3	425.26	297.532
VC_0180	NA	conserved hypothetical protein	CDS	0.00972537	0.942573	0.983357	297.233	287.698	351.942	303.551	362.324	277.262
VC_0181	NA	conserved hypothetical protein	CDS	0.104277	0.409588	0.786385	37.5104	39.6142	35.0457	41.9672	43.5383	35.0038
VC_0182	NA	hypothetical protein	CDS	0.0745689	0.742386	0.930893	33.5343	37.9872	24.0568	28.9261	38.0872	33.6644
VC_0183	NA	hypothetical protein	CDS	-0.0137825	0.941887	0.983145	32.1839	43.3634	26.1357	26.0821	32.1405	42.6832
VC_0184	NA	hypothetical protein	CDS	-0.147073	0.649917	0.896914	9.90275	9.6206	5.19745	8.879	6.37147	7.05433
VC_0185	NA	transposase, putative	CDS	0.142339	0.551898	0.856979	9.97777	11.8843	6.01419	10.6132	11.9642	8.12588
VC_0186	NA	glutathione reductase	CDS	-0.198458	0.14126	0.567093	1404.24	1314.56	1579.28	1302.44	1240.95	1202.27
VC_0187	NA	conserved hypothetical protein	CDS	-0.209616	0.0349909	0.375592	277.577	266.759	269.005	240.704	222.718	239.937
VC_0188	NA	oligopeptidase A	CDS	0.0899124	0.560717	0.864142	542.176	534.58	674.109	728.356	594.953	540.058
VC_0189	NA	hypothetical protein	CDS	-0.0374583	0.904939	0.981353	5.85163	6.43731	8.53867	8.879	5.80511	5.53631
VC_0190	NA	DNA helicase II	CDS	-0.258809	0.0291708	0.354284	230.239	205.711	270.713	200.333	194.613	195.646
VC_0191	NA	conserved hypothetical protein	CDS	0.0101963	0.957957	0.98846	14.554	13.3698	21.3838	16.0238	17.2738	16.3411
VC_0192	NA	transcriptional regulator, AraC/XylS family	CDS	0.206288	0.125553	0.542509	59.6416	62.5339	54.9445	75.0553	68.2455	60.9887
VC_0193	NA	hypothetical protein	CDS	0.776171	0.00459956	0.198022	1.35038	1.90997	2.15323	3.26026	2.83176	3.21463
VC_0194	NA	gamma-glutamyltranspeptidase	CDS	0.971782	5.30285e-05	0.0285218	128.736	93.5179	96.8953	262.624	217.196	145.909
VC_0195	NA	rarD protein	CDS	-0.26082	0.101418	0.508343	42.0117	38.8361	38.3869	32.3945	32.1405	35.0038
VC_0196	NA	ATP-dependent DNA helicase RecQ	CDS	-0.201234	0.247925	0.666741	155.818	132.849	246.285	154.273	164.525	146.444
VC_0197	NA	gene 3 protein-related protein	CDS	-0.487564	0.0732993	0.460721	10.803	9.19616	21.9778	10.1276	10.9023	8.84024
VC_0198	NA	hypothetical protein	CDS	0.0118893	0.964339	0.989999	24.3818	28.0837	19.0078	22.9605	19.3268	29.914
VC_0199	NA	hemolysin secretion ATP-binding protein, putative	CDS	-0.385457	0.0278045	0.34851	238.716	311.821	291.057	223.362	165.021	256.01
VC_0200	NA	iron(III) compound receptor	CDS	-0.555975	0.114553	0.522115	2682.97	3060.76	2685.74	1940.2	1439.81	2353.83
VC_0201	NA	iron(III) ABC transporter, ATP-binding protein	CDS	-0.501896	0.06547	0.449808	131.587	131.717	165.502	101.484	80.3513	121.085
VC_0202	NA	iron(III) ABC transporter, periplasmic iron-compound-binding protein	CDS	-0.446269	0.0806967	0.471002	89.875	98.5404	102.315	72.8356	59.8918	80.723
VC_0203	NA	iron(III) ABC transporter, permease protein	CDS	-0.42172	0.11669	0.524016	116.958	122.875	169.066	96.7673	90.2624	118.316
VC_0204	NA	conserved hypothetical protein	CDS	-0.0459318	0.820707	0.955236	32.484	28.7203	43.9556	33.5044	35.1139	33.2179
VC_0205	NA	hypothetical protein	CDS	-0.0919878	0.828701	0.958249	2.77577	2.12219	1.41074	1.87291	1.27429	2.85745
VC_0206	NA	GckR family protein	CDS	0.449953	0.132921	0.555622	4.57627	4.59808	4.90045	4.30077	6.22988	8.84024
VC_0207	NA	PTS system, sucrose-specific IIBC component, putative	CDS	0.0202747	0.90737	0.982059	64.0678	59.8458	44.5496	55.2163	55.5733	60.0958
VC_0208	NA	conserved hypothetical protein	CDS	-0.337139	0.198693	0.62392	76.8214	77.3185	34.0804	34.9611	37.9456	76.4368
VC_0209	NA	conserved hypothetical protein	CDS	-0.194948	0.132392	0.555072	325.215	277.795	331.894	231.895	270.787	314.141
VC_0210	NA	ribonuclease PH	CDS	-0.426783	0.0123787	0.249754	196.78	182.791	223.639	123.196	141.022	184.663
VC_0211	NA	orotate phosphoribosyltransferase	CDS	-0.559189	0.0138105	0.257487	104.729	75.55	98.3803	43.1464	54.7946	91.4385
VC_0212	NA	lipid A biosynthesis (kdo)2-(lauroyl)-lipid IVA acyltransferase	CDS	-0.206516	0.0893198	0.487375	78.8469	67.6271	95.4846	64.3034	69.1658	76.2583
VC_0213	NA	lipid A biosynthesis lauroyl acyltransferase	CDS	-0.145821	0.15951	0.586446	108.03	106.11	106.919	89.4143	95.9967	104.833
VC_0214	NA	transcriptional regulator, TetR family	CDS	-0.076195	0.46353	0.807535	46.0628	41.8072	42.0251	36.9034	44.1755	42.1474
VC_0215	NA	DNA/pantothenate metabolism flavoprotein	CDS	-2.06136e-05	0.999839	0.999839	144.19	146.007	149.39	136.098	149.305	154.213
VC_0216	NA	methyl-accepting chemotaxis protein	CDS	0.313578	0.0687103	0.453077	128.436	143.036	183.321	202.275	186.896	176.001
VC_0217	NA	DNA repair protein RadC	CDS	0.146533	0.384292	0.770425	8.40234	8.41802	8.61291	11.7924	8.42449	7.85799
VC_0218	NA	ribosomal protein L28	CDS	-0.0384245	0.806842	0.950347	1356.9	1270.7	1232.32	981.13	1151.89	1625.62
VC_0219	NA	ribosomal protein L33	CDS	0.0244507	0.872138	0.971822	642.329	572.496	500.589	450.193	538.389	756.332
VC_0220	NA	hypothetical protein	CDS	-0.0969253	0.386048	0.772269	65.9433	56.6625	55.8354	55.5631	55.2902	55.9882
VC_0221	NA	formamidopyrimidine-DNA glycosylase	CDS	-0.233439	0.0595267	0.439447	97.9772	87.6465	114.938	86.8478	84.3157	84.4734
VC_0222	NA	lipopolysaccharide core biosynthesis protein KdtB	CDS	-0.310681	0.0450819	0.393813	93.401	85.595	98.6773	75.9571	71.2188	76.7047
VC_0223	NA	ADP-heptose--LPS heptosyltransferase II, putative	CDS	-0.135661	0.260543	0.679041	105.929	103.634	104.469	87.3333	89.4837	109.119
VC_0224	NA	lipopolysaccharide biosynthesis glycosyltransferase, putative	CDS	-0.117043	0.29414	0.710551	60.5418	60.7654	70.3883	58.0604	65.4137	53.22
VC_0225	NA	lipopolysaccharide biosynthesis protein, putative	CDS	-0.180594	0.159318	0.586446	106.83	93.3764	133.055	87.5414	99.0409	107.512
VC_0227	NA	conserved hypothetical protein	CDS	-0.152776	0.32195	0.72237	106.905	91.2542	81.4514	69.3672	77.3779	104.922
VC_0228	NA	hypothetical protein	CDS	-0.0577046	0.768213	0.9398	103.829	103.563	64.7454	68.3267	82.3335	110.994
VC_0229	NA	hypothetical protein	CDS	0.147363	0.343773	0.736237	172.548	172.605	109.815	167.591	153.057	183.323
VC_0230	NA	hypothetical protein	CDS	0.084828	0.525948	0.842576	185.001	185.479	134.094	173.626	173.587	187.967
VC_0231	NA	hypothetical protein	CDS	0.146223	0.371539	0.758593	331.442	314.367	197.429	297.585	286.008	349.681
VC_0232	NA	hypothetical protein	CDS	0.0913458	0.543989	0.853738	67.7438	73.7108	53.608	64.789	69.9445	73.1329
VC_0233	NA	3-deoxy-D-manno-octulosonic-acid transferase	CDS	0.0980248	0.498698	0.826044	172.023	179.891	119.69	164.262	160.632	179.93
VC_0234	NA	conserved hypothetical protein	CDS	0.431269	0.142468	0.567093	139.689	154.425	57.6174	142.342	152.066	180.019
VC_0235	NA	lipopolysaccharide biosynthesis protein, putative	CDS	0.116026	0.591372	0.874676	170.222	159.801	77.3677	127.011	147.535	167.072
VC_0236	NA	ADP-heptose--LPS heptosyltransferase II	CDS	-0.00195942	0.986487	0.997348	212.834	215.685	166.912	188.748	196.524	209.398
VC_0237	NA	conserved hypothetical protein	CDS	0.114632	0.566065	0.866708	130.761	151.454	74.769	118.479	127.571	140.551
VC_0238	NA	transferase, hexapeptide repeat family	CDS	-0.183692	0.239291	0.656326	89.5749	94.1545	74.3235	64.4421	78.723	84.1162
VC_0239	NA	conserved hypothetical protein	CDS	-0.0859132	0.553698	0.85789	582.612	598.529	389.437	485.224	486.851	507.734
VC_0240	NA	ADP-L-glycero-D-mannoheptose-6-epimerase	CDS	-0.0199027	0.876995	0.972622	625.074	647.976	461.533	555.84	546.035	608.994
VC_0241	NA	mannose-1-phosphate guanylyltransferase	CDS	0.28042	0.0717276	0.454949	747.508	754.51	497.544	776.843	839.334	812.409
VC_0242	NA	phosphomannomutase	CDS	0.289419	0.11719	0.524016	668.961	682.567	430.2	709.488	746.382	721.685
VC_0243	NA	GDP-mannose 4,6-dehydratase	CDS	0.339715	0.198366	0.62392	1562.61	1656.87	667.278	1455.74	1585.93	1877.17
VC_0244	NA	perosamine synthase	CDS	0.129371	0.492309	0.821697	1737.26	1949.02	1038.97	1666.06	1636.48	1866.09
VC_0245	NA	rfbG protein	CDS	0.199469	0.377612	0.76434	1248.95	1351.13	672.179	1096.28	1201.59	1459.71
VC_0246	NA	lipopolysaccharide/O-antigen transport protein	CDS	0.0933552	0.639495	0.89397	561.381	579.853	331.3	471.281	506.956	592.832
VC_0247	NA	lipopolysaccharide/O-antigen transport protein	CDS	0.200303	0.423454	0.791902	629.275	719.635	287.27	574.499	582.21	723.293
VC_0248	NA	acyl carrier protein, putative	CDS	-0.0694227	0.746398	0.931426	325.666	362.682	179.609	236.334	248.841	342.18
VC_0249	NA	rfbL protein	CDS	0.187613	0.433786	0.795134	1223.29	1411.68	549.296	1141.78	1117.98	1366.84
VC_0250	NA	iron-containing alcohol dehydrogenase family protein RfbM	CDS	0.210682	0.277193	0.691459	1272.5	1346.11	669.506	1270.32	1209.8	1325.05
VC_0251	NA	acyl protein synthase/acyl-CoA reductase RfbN	CDS	0.144543	0.319862	0.72237	3183.28	3317.69	2385.48	3422.58	3136.25	3264.1
VC_0252	NA	acetyltransferase RfbO, CysE/LacA/LpxA/NodL family	CDS	0.20699	0.226711	0.649062	658.758	767.243	508.236	739.524	693.64	799.551
VC_0253	NA	IS1004 transposase-related protein	CDS	-0.105309	0.602865	0.878741	57.8411	66.566	39.6491	48.0715	49.0603	55.4524
VC_0255	NA	rfbT-related protein	CDS	-0.0831086	0.655844	0.900202	84.9236	104.27	59.9192	73.5293	74.7585	86.9737
VC_0256	NA	transposase OrfAB, subunit A	CDS	1.14953	0.0180966	0.280385	0.90025	0.353698	0.148499	0.901774	0.849529	1.42873
VC_0257	NA	transposase OrfAB, subunit B	CDS	0.176706	0.631791	0.890563	0.90025	1.20257	1.33649	1.52608	1.34509	0.982249
VC_0258	NA	rfbT protein	CDS	0.0399555	0.827698	0.957716	199.255	224.386	141.816	185.141	184.914	211.362
VC_0259	NA	lipopolysaccharide biosynthesis protein RfbV	CDS	0.0415462	0.760697	0.937794	202.031	214.483	147.014	179.939	192.418	207.701
VC_0260	NA	mannosyl-transferase	CDS	0.0241463	0.870098	0.971349	160.62	167.865	108.775	129.092	148.668	166.982
VC_0261	NA	hypothetical protein	CDS	0.15759	0.404999	0.781559	6.8269	5.5177	6.08844	5.75748	7.07941	7.7687
VC_0262	NA	UDP-glucose 4-epimerase	CDS	-0.173372	0.109588	0.51249	103.004	111.627	108.33	80.2579	104.563	101.618
VC_0263	NA	galactosyl-transferase, putative	CDS	-0.0679351	0.638902	0.89397	57.0158	62.8168	40.2431	43.2851	60.6705	48.7553
VC_0264	NA	conserved hypothetical protein	CDS	0.0665727	0.665543	0.902234	106.605	105.614	157.557	151.775	138.048	97.2427
VC_0265	NA	conserved hypothetical protein	CDS	-0.16166	0.186187	0.621731	177.049	159.447	126.075	139.428	126.367	147.784
VC_0266	NA	conserved hypothetical protein	CDS	-0.234897	0.16795	0.599084	28.4329	25.4663	34.4517	26.9838	22.3709	25.7171
VC_0267	NA	D-isomer specific 2-hydroxyacid dehydrogenase family protein	CDS	0.00828249	0.943061	0.983553	78.2467	81.2799	79.1497	84.4893	76.8824	78.6692
VC_0268	NA	conserved hypothetical protein	CDS	0.0541104	0.673169	0.904449	115.082	103.704	94.5936	87.4027	102.651	135.461
VC_0269	NA	mannose-6-phosphate isomerase	CDS	0.201466	0.194979	0.623049	237.141	255.37	144.192	217.05	245.231	269.94
VC_0270	NA	ROK family protein	CDS	0.117832	0.336519	0.729235	166.096	165.177	124.59	171.268	175.64	147.695
VC_0271	NA	conserved hypothetical protein	CDS	0.13722	0.364094	0.7501	51.9895	46.4052	55.2415	54.9388	54.5822	59.4707
VC_0272	NA	hypothetical protein	CDS	0.448183	0.160112	0.586623	9.07752	7.85211	5.86569	8.11596	9.5572	13.5729
VC_0273	NA	DNA-binding protein HU	CDS	0.126124	0.520469	0.839215	222.062	244.193	196.686	249.93	212.807	260.832
VC_0274	NA	hypothetical protein	CDS	-0.404317	0.0503176	0.416631	159.569	135.254	118.799	83.3794	99.1117	130.193
VC_0275	NA	phosphoribosylamine--glycine ligase	CDS	0.12247	0.524695	0.842204	682.69	444.599	649.236	535.654	712.401	685.878
VC_0276	NA	phosphoribosylaminoimidazolecarboxamide formyltransferase/IMP cyclohydrolase	CDS	0.0306091	0.878549	0.972622	670.461	425.358	784.147	524.624	735.126	660.518
VC_0277	NA	transcriptional regulator, MerR family	CDS	-0.113689	0.457738	0.806827	65.7183	64.2316	64.6711	62.3611	55.6441	61.8817
VC_0278	NA	transcriptional activator CadC, putative	CDS	-0.364013	0.0375868	0.385597	197.68	178.83	244.577	143.937	185.197	153.409
VC_0279	NA	hypothetical protein	CDS	0.684251	0.32245	0.72237	1.05029	0.495178	0.0742493	0.901774	1.2035	0.446477
VC_0280	NA	cadaverine/lysine antiporter CadB, putative	CDS	-0.702255	0.0389032	0.386525	15.6043	6.57879	15.0726	7.35293	5.87591	9.7332
VC_0281	NA	lysine decarboxylase, inducible	CDS	-0.119841	0.592346	0.875268	16.2795	10.6817	12.9936	11.0988	13.5925	12.0549
VC_0282	NA	methyl-accepting chemotaxis protein	CDS	0.202885	0.437179	0.795675	42.0867	41.3827	72.69	75.749	67.8207	35.8967
VC_0283	NA	hypothetical protein	CDS	0.602636	0.017458	0.277094	55.9656	58.0773	51.0092	97.669	61.9448	91.0813
VC_0285	NA	4-hydroxy-2-oxoglutarate aldolase/2-deydro-3-deoxyphosphogluconate aldolase	CDS	-0.0692449	0.735026	0.929826	116.882	111.839	200.622	157.464	126.934	124.746
VC_0286	NA	gluconate permease, putative	CDS	0.630389	0.0395713	0.386887	43.4371	41.6657	60.0677	110.086	69.449	44.9156
VC_0287	NA	thermoresistant gluconokinase	CDS	1.83497	0.00198576	0.143777	6.90192	4.17364	9.20691	43.2158	23.2912	5.44702
VC_0288	NA	phosphogluconate dehydratase	CDS	1.75084	0.00662235	0.229191	17.7799	12.8039	28.883	131.798	54.5822	13.2157
VC_0289	NA	gluconate utilization system gnt-I transcriptional repressor	CDS	-0.162341	0.436605	0.795675	78.997	75.1963	144.786	92.1197	90.3332	84.652
VC_0290	NA	factor-for-inversion stimulation protein	CDS	0.0288433	0.866959	0.971349	83.4232	66.9905	60.6617	53.2047	74.0506	88.2238
VC_0291	NA	NifR3/Smm1 family protein	CDS	-0.235573	0.127054	0.543996	274.576	233.441	366.049	203.87	264.699	273.869
VC_0292	NA	hypothetical protein	CDS	-0.0451939	0.838709	0.962104	4.50125	4.31512	4.30646	3.39899	3.5397	5.89349
VC_0293	NA	ribosomal protein L11 methyltransferase	CDS	-0.204341	0.136713	0.565009	193.929	171.402	147.459	120.976	140.031	184.216
VC_0294	NA	hypothetical protein	CDS	-0.158238	0.702146	0.914686	1.12531	0.848876	0.816742	0.901774	0.707941	0.892954
VC_0295	NA	acetyl-CoA carboxylase, biotin carboxylase	CDS	0.0529436	0.651754	0.897205	1222.91	1094.7	1266.62	1199.08	1303.89	1215.22
VC_0296	NA	acetyl-CoA carboxylase, biotin carboxyl carrier protein	CDS	0.0621243	0.576778	0.870036	702.045	586.361	567.042	619.865	653.146	664.09
VC_0297	NA	3-dehydroquinate dehydratase	CDS	0.276266	0.0518515	0.422556	98.3523	107.383	74.175	98.987	118.368	121.71
VC_0298	NA	acetyl-CoA synthase	CDS	0.493529	0.121197	0.536829	40.5863	43.5756	41.2826	64.5809	65.1305	46.7908
VC_0299	NA	DNA polymerase III, epsilon subunit, putative	CDS	-0.516268	0.0549347	0.427621	9.52765	11.8135	16.0378	8.74027	8.63688	8.75095
VC_0300	NA	conserved hypothetical protein	CDS	-0.13025	0.669584	0.903578	16.0545	16.9775	22.349	16.44	18.4065	15.716
VC_0301	NA	hypothetical protein	CDS	-0.00113504	0.997991	0.999643	0.750209	0.707397	0.742493	1.04051	0.283176	0.892954
VC_0302	NA	conserved hypothetical protein	CDS	0.217678	0.146512	0.56949	54.4651	44.4953	59.5479	59.8639	64.0686	60.3637
VC_0303	NA	sensor histidine kinase	CDS	0.0143713	0.938849	0.982681	64.0678	59.1384	98.8258	82.547	80.8468	60.7209
VC_0304	NA	guanosine-5'-triphosphate,3'-diphosphate pyrophosphatase	CDS	-0.191556	0.1423	0.567093	754.035	716.805	601.345	626.594	597.856	590.064
VC_0305	NA	ATP-dependent RNA helicase RhlB	CDS	-0.0630413	0.59046	0.874676	1686.77	1513.19	1239	1442.01	1390.04	1417.12
VC_0306	NA	thioredoxin	CDS	-0.161785	0.427995	0.794576	230.614	227.923	131.644	134.226	169.41	224.131
VC_0307	NA	transcription termination factor Rho	CDS	-0.0403998	0.807984	0.950347	589.589	521.422	400.501	413.082	509.292	547.47
VC_0308	NA	hypothetical protein	CDS	0.150535	0.154376	0.580366	82.2979	73.2156	80.412	90.9404	99.4657	71.347
VC_0309	NA	conserved hypothetical protein	CDS	-0.0365637	0.70003	0.914686	348.397	352.071	367.46	386.514	347.882	306.73
VC_0311	NA	ferredoxin	CDS	0.0138373	0.903664	0.981353	53.3398	56.4503	55.687	57.0892	55.1486	54.8274
VC_0312	NA	NAD(P)H-flavin reductase	CDS	0.0452547	0.657137	0.900353	156.118	151.029	127.634	152.122	151.216	145.284
VC_0313	NA	hypothetical protein	CDS	-0.187659	0.599556	0.87772	0.750209	0.848876	0.816742	0.763039	0.566353	0.803658
VC_0314	NA	hypothetical protein	CDS	0.391812	0.407214	0.784225	20.5557	31.5499	17.9683	23.3768	31.1494	37.5934
VC_0315	NA	CDP-diacylglycerol--serine O-phosphatidyltransferase	CDS	0.196984	0.143102	0.567734	112.306	119.196	91.0296	118.549	123.252	127.96
VC_0316	NA	hypothetical protein	CDS	-0.18995	0.695766	0.914452	1.57544	0.707397	0.222748	1.10988	0.35397	0.714363
VC_0317	NA	hypothetical protein	CDS	0.284703	0.169012	0.599084	15.3043	17.1897	10.0979	14.5671	18.548	18.8413
VC_0318	NA	UDP-N-acetylenolpyruvoylglucosamine reductase	CDS	-0.250754	0.0349769	0.375592	193.254	193.968	207.527	155.591	163.676	180.645
VC_0319	NA	birA bifunctional protein	CDS	-0.205662	0.0603713	0.441615	166.621	160.084	143.524	123.89	144.137	139.747
VC_0320	NA	pantothenate kinase	CDS	0.00694275	0.964134	0.989999	75.471	81.9873	52.7912	59.1702	71.9268	80.2765
VC_0321	NA	elongation factor Tu	CDS	-0.0122591	0.937543	0.982681	1683.47	1842.06	1248.95	1401.43	1390.18	1942.62
VC_0322	NA	preprotein translocase, SecE subunit	CDS	0.15709	0.241992	0.660696	361.45	330.354	255.64	311.598	352.908	392.007
VC_0323	NA	transcription antitermination protein NusG	CDS	0.0285437	0.811385	0.950782	552.754	507.982	561.993	514.635	562.176	578.366
VC_0324	NA	ribosomal protein L11	CDS	0.0144501	0.923227	0.982681	3809.71	3624.77	3332.75	3072.48	3221.91	4581.39
VC_0325	NA	ribosomal protein L1	CDS	-0.155381	0.399863	0.777995	3791.18	3882.41	4500.77	3076.16	3306.93	4548.35
VC_0326	NA	ribosomal protein L10	CDS	-0.437578	0.0138313	0.257487	6302.43	5578.32	7902.65	4064.43	4457.12	6086.1
VC_0327	NA	ribosomal protein L7/L12	CDS	-0.124886	0.457576	0.806827	3708.73	3912.68	3253.31	2677.37	2960.75	4335.02
VC_0328	NA	DNA-directed RNA polymerase, beta subunit	CDS	0.0307927	0.824994	0.956901	6635.29	5917.87	6831.23	6569.77	6577.26	6655.54
VC_0329	NA	DNA-directed RNA polymerase, beta' subunit	CDS	-0.204056	0.192877	0.621731	9823.61	9157.11	12298.6	9013.37	8680.98	9459.42
VC_0330	NA	regulator of sigma D	CDS	0.208059	0.129343	0.547779	289.13	339.551	384.091	419.602	414.995	335.215
VC_0331	NA	MutT/nudix family protein	CDS	0.0658698	0.61786	0.885281	45.6877	47.6078	55.9097	53.274	61.52	41.2545
VC_0332	NA	uroporphyrinogen decarboxylase	CDS	-0.0114253	0.902401	0.981097	298.358	296.046	296.477	278.648	293.512	311.73
VC_0333	NA	transcriptional reguator, TetR family	CDS	-0.342608	0.0147432	0.264135	141.789	129.1	152.137	99.9582	109.943	123.763
VC_0334	NA	hypothetical protein	CDS	-0.023834	0.859448	0.96765	140.139	112.405	130.753	131.243	120.916	124.835
VC_0335	NA	NlpD-related protein	CDS	-0.155703	0.261964	0.67909	77.7966	97.7623	68.0123	72.9743	68.6702	77.0619
VC_0336	NA	phosphoglycerate mutase, 2,3-bisphosphoglycerate-independent	CDS	-0.221015	0.22162	0.646703	5828.37	5622.18	5289.44	4896.35	4632.27	4833.65
VC_0337	NA	conserved hypothetical protein	CDS	-0.0273769	0.786931	0.944205	88.6746	81.7751	81.6742	81.0903	85.7316	80.5444
VC_0338	NA	transporter, putative	CDS	-0.0833279	0.698808	0.914686	38.9358	39.3313	55.4642	47.3084	46.0869	32.6821
VC_0339	NA	phosphatidylserine decarboxylase	CDS	-0.249056	0.0434836	0.392604	167.597	160.862	201.216	138.734	155.605	151.356
VC_0340	NA	conserved hypothetical protein	CDS	-0.24231	0.0354143	0.375592	370.528	315.216	393.818	309.725	303.848	299.05
VC_0341	NA	oligoribonuclease	CDS	-0.0961482	0.4383	0.795675	89.0498	88.1417	69.6458	68.3267	78.723	83.9377
VC_0342	NA	iron-sulfur cluster-binding protein	CDS	-0.028349	0.780559	0.941686	90.7002	91.9616	93.4798	76.7201	91.1828	102.958
VC_0343	NA	conserved hypothetical protein	CDS	0.015631	0.90871	0.982097	39.0108	38.1994	37.6444	38.152	38.9367	39.0221
VC_0344	NA	N-acetylmuramoyl-L-alanine amidase	CDS	0.10912	0.334586	0.728231	163.47	176.637	214.358	214.969	198.436	184.574
VC_0345	NA	DNA mismatch repair protein MutL	CDS	0.112025	0.349982	0.739702	217.485	179.537	240.568	247.641	243.532	197.789
VC_0346	NA	tRNA delta(2)-isopentenylpyrophosphate transferase	CDS	-0.0118562	0.933286	0.982681	734.754	751.751	1086.94	897.612	900.5	754.189
VC_0347	NA	host factor-I, putative	CDS	0.13688	0.273467	0.68843	903.101	951.307	997.465	1081.02	1099.71	954.925
VC_0348	NA	GTP-binding protein HflX	CDS	-0.0820567	0.460885	0.807156	1639.51	1482.35	1660.88	1552.02	1530.64	1435.6
VC_0349	NA	hflK protein	CDS	-0.100872	0.438291	0.795675	1150.89	1103.89	1568.14	1215.8	1250.58	1098.33
VC_0350	NA	hflC protein	CDS	-0.197671	0.298764	0.710554	904.301	853.757	1592.72	997.778	1058.87	865.004
VC_0351	NA	conserved hypothetical protein	CDS	0.124825	0.489056	0.820685	11.1031	12.1672	10.3206	13.1798	12.6013	10.8047
VC_0352	NA	slyX protein	CDS	0.286743	0.1444	0.568689	25.057	34.3088	18.5623	30.7297	33.9104	30.4497
VC_0353	NA	conserved hypothetical protein	CDS	0.185085	0.124433	0.542509	110.056	103.351	117.611	122.572	116.031	137.783
VC_0354	NA	peptidyl-prolyl cis-trans isomerase, FKBP-type	CDS	-0.0212031	0.862345	0.969446	942.112	903.134	920.394	823.111	904.182	998.054
VC_0355	NA	conserved hypothetical protein	CDS	-0.177433	0.300686	0.713347	720.8	817.963	792.091	699.915	646.775	714.452
VC_0356	NA	conserved hypothetical protein	CDS	-0.277731	0.109118	0.511256	247.869	273.833	208.121	202.344	180.879	218.863
VC_0357	NA	conserved hypothetical protein	CDS	-0.347515	0.0677802	0.45205	198.355	210.026	148.053	141.717	143.924	151.713
VC_0358	NA	conserved hypothetical protein	CDS	-0.348236	0.114327	0.522115	146.891	155.981	76.7737	92.9521	94.7225	110.637
VC_0359	NA	ribosomal protein S12	CDS	-0.060596	0.680858	0.906767	3620.88	3523.47	2904.93	2705.25	2815.41	4115.45
VC_0360	NA	ribosomal protein S7	CDS	-0.0700634	0.700207	0.914686	2625.13	2746.89	2423.27	1995.42	2159.93	3270.62
VC_0361	NA	elongation factor G	CDS	0.0138778	0.931253	0.982681	2909.08	2654.51	2454.38	2547.65	2569.26	2978.63
VC_0362	NA	elongation factor TU	CDS	-0.128759	0.301453	0.714267	4481.6	4412.74	3343.82	3341.35	3494.47	4357.53
VC_0363	NA	hypothetical protein	CDS	0.185949	0.61497	0.885281	2.92581	2.54663	0.816742	1.59545	2.76097	2.85745
VC_0364	NA	bacterioferritin-associated ferredoxin	CDS	0.172266	0.65494	0.899945	169.697	215.898	148.202	211.015	139.394	251.277
VC_0365	NA	bacterioferritin	CDS	-0.25469	0.301004	0.713652	224.762	273.338	274.722	198.668	151.358	297.979
VC_0366	NA	ribosomal protein S6	CDS	0.0364158	0.776013	0.941218	2578.84	2463.93	2946.21	2495.9	2474.11	3223.3
VC_0367	NA	primosomal replication protein N	CDS	-0.025598	0.854923	0.966742	2077.48	1870.22	1967.23	1699.64	1770.42	2340.97
VC_0368	NA	ribosomal protein S18	CDS	0.0234538	0.869032	0.971349	1840.94	1675.96	1663.41	1546.75	1590.32	2128.27
VC_0369	NA	ribosomal protein L9	CDS	-0.110795	0.516296	0.836226	1856.92	2036.67	2289.33	1663.43	1688.3	2374.27
VC_0370	NA	conserved hypothetical protein	CDS	-0.162576	0.476357	0.815221	25.5821	27.164	14.4786	15.4689	18.3357	26.4314
VC_0371	NA	replicative DNA helicase	CDS	-0.186094	0.125169	0.542509	362.201	333.962	470.221	329.425	361.545	334.233
VC_0372	NA	alanine racemase, biosynthetic	CDS	-0.215227	0.0635296	0.44876	230.914	224.528	313.926	237.93	211.179	213.595
VC_0373	NA	conserved hypothetical protein	CDS	0.188675	0.282439	0.699594	29.4832	37.7043	24.8735	34.4755	31.7865	38.7542
VC_0374	NA	glucose-6-phosphate isomerase	CDS	-0.226348	0.175693	0.609664	3107.14	2941.64	3327.78	2615.77	2834.95	2564.3
VC_0375	NA	hypothetical protein	CDS	-0.0763252	0.81611	0.953927	4.80133	3.53698	2.00473	3.19089	2.90256	3.75041
VC_0376	NA	conserved hypothetical protein	CDS	-0.134068	0.461182	0.807156	36.085	33.6014	25.7645	26.5676	29.3795	31.0748
VC_0377	NA	conserved hypothetical protein	CDS	-0.146443	0.208004	0.629266	295.807	331.628	332.265	276.567	302.078	288.424
VC_0378	NA	zinc uptake regulation protein, putative	CDS	-0.231469	0.108466	0.511256	342.545	343.017	440.892	309.378	323.104	327
VC_0379	NA	NifR3/Smm1 family protein	CDS	-0.00623697	0.955948	0.98846	65.8683	61.968	84.4214	69.8528	74.1214	67.3287
VC_0380	NA	hypothetical protein	CDS	-0.381341	0.242913	0.662188	1.87552	1.62701	1.41074	1.38734	1.2035	1.16084
VC_0381	NA	hypothetical protein	CDS	-0.235731	0.174774	0.607862	93.7761	86.8683	74.1008	56.6037	78.6522	81.1695
VC_0383	NA	hypothetical protein	CDS	-0.148025	0.628189	0.888145	4.20117	5.09326	2.15323	4.50887	3.25653	2.50027
VC_0384	NA	sulfite reductase (NADPH) flavoprotein alpha-component	CDS	1.07742	0.0313554	0.364361	200.381	89.2028	108.849	438.956	234.965	166.536
VC_0385	NA	sulfite reductase (NADPH) hemoprotein beta-component	CDS	0.833049	0.150599	0.576274	156.569	95.0034	173.372	431.325	203.675	121.62
VC_0386	NA	phosphoadenosine phosphosulfate reductase	CDS	0.740649	0.136021	0.562767	68.0439	53.0548	77.9617	188.193	80.7052	63.3997
VC_0387	NA	hypothetical protein	CDS	0.118476	0.616727	0.885281	9.67769	9.9743	7.57343	10.4051	8.99085	10.1797
VC_0388	NA	hypothetical protein	CDS	0.149882	0.646288	0.895904	23.4815	35.865	13.1421	16.8562	27.3973	36.4325
VC_0389	NA	Na+/H+ antiporter, putative	CDS	0.045176	0.767193	0.9398	201.806	195.807	120.21	164.608	170.826	198.95
VC_0390	NA	5-methyltetrahydrofolate--homocysteine methyltransferase	CDS	0.149394	0.241596	0.660094	425.293	445.519	529.769	570.545	559.202	423.528
VC_0391	NA	aspartokinase III, lysine-sensitive	CDS	0.487369	0.0234809	0.327429	450.425	482.445	563.7	847.043	873.174	377.541
VC_0392	NA	aminotransferase, class V	CDS	0.236555	0.270552	0.685463	117.708	133.698	197.652	220.033	201.975	106.797
VC_0393	NA	hypothetical protein	CDS	0.0221244	0.836644	0.96178	152.817	136.174	124.665	141.37	148.526	130.103
VC_0394	NA	excinuclease ABC, subunit A	CDS	0.0702884	0.510183	0.836226	395.06	368.412	422.181	439.58	441.755	363.432
VC_0395	NA	UTP--glucose-1-phosphate uridylyltransferase	CDS	0.0563775	0.680208	0.906767	365.051	326.888	368.351	305.077	378.394	419.152
VC_0396	NA	transcriptional regulator, LuxR family	CDS	-0.106276	0.557218	0.860864	9.37761	11.8135	7.35068	8.80964	7.43338	10.3583
VC_0397	NA	single-strand binding protein	CDS	0.0718186	0.544291	0.853775	455.152	415.879	480.393	407.186	505.611	507.644
VC_0398	NA	MSHA biogenesis protein MshH	CDS	0.066236	0.45658	0.806827	182.226	185.409	190.969	184.378	204.028	196.45
VC_0399	NA	MSHA biogenesis protein MshI	CDS	0.0866317	0.363376	0.749239	220.786	210.38	239.677	230.23	251.814	230.293
VC_0400	NA	MSHA biogenesis protein MshJ	CDS	0.182369	0.201413	0.625676	91.9005	91.2542	134.02	131.59	131.04	97.1534
VC_0401	NA	MSHA biogenesis protein MshK	CDS	0.298694	0.0538528	0.426855	75.0209	79.1577	74.9918	103.981	93.3774	84.4734
VC_0402	NA	MSHA biogenesis protein MshL	CDS	0.0344783	0.790676	0.946323	533.323	482.798	677.896	659.544	601.254	474.069
VC_0403	NA	MSHA biogenesis protein MshM	CDS	0.00218916	0.988028	0.997566	145.09	132.495	185.772	165.302	166.224	132.425
VC_0404	NA	MSHA biogenesis protein MshN	CDS	0.0438318	0.738351	0.930041	206.607	193.332	262.842	250.901	237.019	195.2
VC_0405	NA	MSHA biogenesis protein MshE	CDS	0.176181	0.235169	0.653441	358.675	319.248	442.897	507.352	439.206	319.677
VC_0406	NA	MSHA biogenesis protein MshG	CDS	0.0335717	0.744862	0.931426	143.665	136.598	156.74	169.672	148.668	128.853
VC_0407	NA	MSHA biogenesis protein MshF	CDS	0.00514251	0.963145	0.989965	134.587	154.778	129.788	148.585	133.305	138.765
VC_0408	NA	MSHA pilin protein MshB	CDS	-0.203915	0.148447	0.57089	345.321	365.371	328.405	299.042	281.406	321.731
VC_0409	NA	MSHA pilin protein MshA	CDS	-0.355603	0.0175131	0.277094	1904.93	1890.16	2311.45	1402.4	1517.97	1852.25
VC_0410	NA	MSHA pilin protein MshC	CDS	-0.434289	0.00374476	0.187265	389.058	401.66	499.252	318.257	312.343	324.053
VC_0411	NA	MSHA pilin protein MshD	CDS	-0.245811	0.111031	0.514816	140.214	149.756	86.6489	95.1718	101.023	121.531
VC_0412	NA	hypothetical protein	CDS	-0.293927	0.0551775	0.427621	146.891	132.637	99.0485	100.513	99.4657	108.851
VC_0413	NA	hypothetical protein	CDS	-0.0429839	0.741988	0.930885	39.1609	37.2091	32.2242	32.672	32.99	39.8257
VC_0414	NA	hypothetical protein	CDS	0.124756	0.482219	0.817167	519.819	527.223	326.623	475.027	436.516	586.313
VC_0415	NA	rod shape-determining protein MreB	CDS	-0.22805	0.135539	0.56222	748.858	658.233	1056.2	695.823	716.931	690.343
VC_0416	NA	rod shape-determining protein MreC	CDS	-0.00789668	0.927473	0.982681	164.596	157.608	182.876	169.533	169.623	163.143
VC_0417	NA	rod shape-determining protein MreD	CDS	-0.0824005	0.571324	0.869915	67.9689	64.4439	99.0485	73.8067	77.9443	66.7929
VC_0418	NA	maf protein	CDS	0.0540848	0.666191	0.902234	118.983	111.274	170.328	144.353	145.907	125.549
VC_0419	NA	cytoplasmic axial filament protein	CDS	0.0482369	0.61919	0.885281	328.591	310.689	334.27	373.473	312.839	320.303
VC_0420	NA	conserved hypothetical protein	CDS	-0.101689	0.319608	0.72237	288.68	295.621	367.163	311.944	282.751	291.996
VC_0421	NA	conserved hypothetical protein	CDS	-0.0929785	0.445297	0.797594	166.021	163.762	221.486	195.685	176.844	144.212
VC_0422	NA	tldD protein	CDS	-0.0162952	0.890575	0.976025	379.38	383.763	515.067	460.737	433.26	369.772
VC_0423	NA	arginine deiminase	CDS	-0.00796205	0.966989	0.990401	195.954	201.325	234.85	263.457	233.054	131.889
VC_0424	NA	conserved hypothetical protein	CDS	-0.0172482	0.931107	0.982681	56.1156	60.6239	42.1736	36.2097	49.2727	71.7935
VC_0425	NA	hypothetical protein	CDS	-0.143327	0.471201	0.81119	32.0339	34.4502	23.537	22.3362	26.2646	33.0393
VC_0426	NA	hypothetical protein	CDS	-0.115187	0.692486	0.912889	61.8172	66.4953	55.093	61.3206	44.2463	63.8462
VC_0427	NA	hypothetical protein	CDS	0.4315	0.290279	0.706464	1.27535	1.27331	1.18799	0.901774	2.61938	1.51802
VC_0428	NA	conserved hypothetical protein	CDS	-0.25792	0.169456	0.599189	744.882	768.445	800.853	699.083	581.715	654.535
VC_0429	NA	conserved hypothetical protein	CDS	0.387281	0.0103885	0.238952	254.921	219.505	251.185	359.322	350.431	239.133
VC_0430	NA	immunogenic protein	CDS	0.667231	0.000177079	0.0547735	1006.85	1035.2	983.283	2112.58	1588.41	1103.16
VC_0431	NA	arginine repressor	CDS	-0.142752	0.220159	0.645058	305.785	319.885	293.285	283.989	251.885	296.55
VC_0432	NA	malate dehydrogenase	CDS	0.211167	0.29314	0.710215	290.106	292.509	449.579	478.287	411.243	305.212
VC_0433	NA	arginine/ornithine antiporter	CDS	-0.0799361	0.597416	0.876289	70.8197	64.5146	63.8544	52.9966	61.0953	74.4723
VC_0434	NA	octaprenyl-diphosphate synthase	CDS	-0.115062	0.282939	0.699862	333.468	316.985	272.94	259.225	280.557	312.891
VC_0435	NA	ribosomal protein L21	CDS	0.0830186	0.622683	0.885363	1471.91	1537.74	1023.08	1106.06	1294.82	1870.92
VC_0436	NA	ribosomal protein L27	CDS	0.0800384	0.623204	0.885363	506.691	594.709	440.744	421.891	489.612	718.828
VC_0437	NA	GTP1/Obg family protein	CDS	-0.158537	0.192329	0.621731	375.629	332.689	418.914	323.39	323.316	363.254
VC_0438	NA	conserved hypothetical protein	CDS	-0.248805	0.342409	0.734988	407.138	403.994	602.83	406.561	428.658	354.681
VC_0439	NA	conserved hypothetical protein	CDS	-0.133166	0.600533	0.87772	177.949	189.512	200.25	185.974	192.701	138.854
VC_0440	NA	dihydrofolate reductase	CDS	-0.235807	0.176433	0.611104	193.704	215.756	222.896	172.655	196.524	167.786
VC_0441	NA	bis(5`-nucleosyl)-tetraphosphatase	CDS	-0.183776	0.184608	0.621731	146.291	136.103	190.969	147.197	140.455	129.032
VC_0442	NA	apaG protein	CDS	-0.0274016	0.798068	0.948162	112.381	103.492	119.096	117.369	104.917	106.351
VC_0443	NA	dimethyladenosine transferase	CDS	0.0106852	0.913229	0.982097	256.646	229.338	248.735	250.138	233.691	256.367
VC_0444	NA	pyridoxal phosphate biosynthetic protein PdxA	CDS	0.103093	0.511457	0.836226	244.493	228.701	308.209	313.401	263.566	262.261
VC_0445	NA	survival protein SurA	CDS	0.339144	0.0252193	0.340325	262.348	259.685	193.197	312.777	276.734	315.302
VC_0446	NA	organic solvent tolerance protein	CDS	0.357799	0.00592548	0.229191	473.832	435.12	369.539	539.261	529.681	569.437
VC_0447	NA	DnaJ-related protein	CDS	-0.324517	0.0361241	0.377265	89.8	79.7944	119.467	74.7085	74.6169	81.5267
VC_0448	NA	hypothetical protein	CDS	0.240666	0.411195	0.787313	1.87552	1.90997	2.30173	1.80355	1.76985	3.75041
VC_0449	NA	methyl-accepting chemotaxis protein	CDS	0.0948963	0.482043	0.817167	47.5632	37.9165	36.0109	42.1753	43.1136	44.4691
VC_0450	NA	membrane-bound lytic murein transglycosylase C	CDS	0.0402013	0.770062	0.9398	113.131	108.09	80.5605	103.565	96.0675	110.726
VC_0451	NA	conserved hypothetical protein	CDS	0.118409	0.691856	0.91256	51.2392	65.3635	30.4422	41.2735	47.432	71.1684
VC_0452	NA	A/G-specific adenine glycosylase	CDS	0.0955505	0.695858	0.914452	84.6985	98.5404	51.3062	73.5986	73.6966	103.493
VC_0453	NA	conserved hypothetical protein	CDS	-0.392466	0.0174768	0.277094	125.21	101.016	160.527	79.2174	99.2533	116.263
VC_0454	NA	glutaminase family protein	CDS	-0.351413	0.0654223	0.449808	88.3746	81.6336	163.126	89.2756	97.6958	74.0259
VC_0455	NA	oxygen-independent coproporphyrinogen III oxidase, putative	CDS	-0.0279993	0.828656	0.958249	106.905	93.7301	116.2	115.358	96.8463	98.4928
VC_0456	NA	HAM1 protein	CDS	0.16516	0.17012	0.599189	82.1478	81.0677	77.2935	104.744	88.1386	76.7047
VC_0457	NA	hypothetical protein	CDS	0.260818	0.0363069	0.377265	94.5263	97.6208	75.066	118.549	105.129	96.439
VC_0458	NA	conserved hypothetical protein	CDS	-0.107783	0.39434	0.775716	70.8197	68.5468	74.9918	74.5698	67.4667	56.7919
VC_0459	NA	conserved hypothetical protein	CDS	-0.0987586	0.434772	0.795675	169.547	160.438	201.067	184.17	159.074	152.606
VC_0460	NA	pyrroline-5-carboxylate reductase	CDS	-0.19117	0.116053	0.524016	197.305	192.341	234.925	194.436	181.658	170.911
VC_0461	NA	conserved hypothetical protein	CDS	-0.130751	0.185171	0.621731	162.57	170.553	182.282	163.707	158.862	148.141
VC_0462	NA	twitching motility protein PilT	CDS	0.176703	0.11546	0.523179	111.106	117.852	108.33	137	136.279	107.869
VC_0463	NA	twitching motility protein PilT	CDS	-0.156508	0.326595	0.725018	88.8997	94.9327	124.962	103.912	105.625	67.3287
VC_0464	NA	transcriptional regulator, LuxR family	CDS	-0.0861945	0.600526	0.87772	32.409	31.1255	41.3568	30.3828	35.4678	32.95
VC_0465	NA	tyrosyl-tRNA synthetase	CDS	-0.0782201	0.570949	0.869915	26.6324	30.2766	29.8482	25.5271	26.6186	30.0925
VC_0466	NA	conserved hypothetical protein	CDS	-0.0412392	0.806024	0.950347	42.9119	41.8779	30.5164	40.5798	30.3707	41.1652
VC_0467	NA	conserved hypothetical protein	CDS	0.0514916	0.591713	0.874676	146.516	153.434	141.222	170.643	145.694	140.819
VC_0468	NA	glutathione synthetase	CDS	0.00934318	0.920225	0.982681	267.899	291.66	267.743	304.106	265.478	263.064
VC_0469	NA	conserved hypothetical protein	CDS	-0.21262	0.0708181	0.454949	147.716	135.467	144.86	115.15	126.651	127.603
VC_0470	NA	extracellular deoxyribonuclease	CDS	-0.196607	0.113941	0.522115	115.382	108.798	126.521	111.542	93.7313	100.725
VC_0471	NA	sprT protein, putative	CDS	0.122545	0.661103	0.902234	8.85246	9.90356	9.8009	9.29521	7.1502	14.823
VC_0472	NA	S-adenosylmethionine synthase	CDS	-0.177375	0.18613	0.621731	333.768	332.477	355.283	264.636	278.079	360.753
VC_0473	NA	transketolase 1	CDS	0.0409023	0.744298	0.931426	1406.87	1295.95	1462.04	1455.6	1478.04	1350.95
VC_0474	NA	iron-regulated virulence regulatory protein IrgB	CDS	0.134511	0.761554	0.938544	77.6466	123.724	121.917	153.371	76.8116	124.746
VC_0475	NA	iron-regulated outer membrane virulence protein, TonB receptor family	CDS	-0.242427	0.736434	0.929826	544.876	921.243	732.172	713.65	406.358	738.383
VC_0476	NA	D-erythrose 4-phosphate dehydrogenase	CDS	-0.0338	0.810258	0.950782	806.249	905.114	646.414	774.693	742.984	785.531
VC_0477	NA	phosphoglycerate kinase	CDS	-0.225975	0.230689	0.649995	8094.15	7312.29	7399.31	6584.82	6770.74	6143.7
VC_0478	NA	fructose-bisphosphate aldolase, class II	CDS	-0.146916	0.298825	0.710554	5899.86	5455.09	5108.72	5045.91	4762.03	5061.71
VC_0479	NA	hypothetical protein	CDS	0.413206	0.148272	0.57089	43.3621	44.2123	25.9872	49.8057	53.3787	48.0409
VC_0480	NA	conserved hypothetical protein	CDS	-0.0297178	0.840781	0.962756	591.689	552.053	769.965	715.662	632.97	525.95
VC_0481	NA	LysE/YggA family protein	CDS	-0.193336	0.510977	0.836226	24.6819	19.9486	30.9619	15.4689	29.4503	21.163
VC_0482	NA	chromosome initiation inhibitor	CDS	-0.0054109	0.973057	0.99374	40.8864	46.9004	46.48	48.2796	43.7507	41.7009
VC_0483	NA	conserved hypothetical protein	CDS	-0.100896	0.512536	0.836226	127.16	124.007	166.541	148.515	120.633	120.281
VC_0484	NA	hypothetical protein	CDS	-0.353371	0.296252	0.710554	7.42706	5.65918	3.41547	4.30077	2.90256	5.8042
VC_0485	NA	pyruvate kinase I	CDS	-0.422344	0.0899069	0.489161	4748.37	4546.79	4832.07	3076.51	3350.4	4115.09
VC_0486	NA	transcriptional regulator, DeoR family	CDS	0.267001	0.452261	0.804169	80.6474	70.386	145.009	76.9976	145.977	133.318
VC_0487	NA	glucosamine--fructose-6-phosphate aminotransferase (isomerizing)	CDS	0.671917	0.0134	0.253523	547.802	454.432	663.12	773.722	1173.77	705.612
VC_0488	NA	extracellular solute-binding protein, putative	CDS	0.269623	0.195508	0.623049	35.7849	31.8329	43.0646	51.956	47.9984	33.3072
VC_0489	NA	hemolysin, putative	CDS	-0.085807	0.620358	0.885281	15.3793	16.6238	13.6619	14.4284	14.2296	14.3766
VC_0490	NA	conserved hypothetical protein	CDS	0.221337	0.215277	0.63761	208.258	232.592	138.029	226.692	226.116	222.078
VC_0491	NA	hypothetical protein	CDS	0.151526	0.531618	0.847393	33.1592	36.2187	13.5134	29.273	30.0167	32.8607
VC_0492	NA	hypothetical protein	CDS	0.0951204	0.623399	0.885363	130.311	129.171	68.9776	106.34	119.996	124.567
VC_0493	NA	hypothetical protein	CDS	-0.000678476	0.996413	0.999561	60.0167	65.7879	52.9397	51.8173	59.9626	66.9715
VC_0494	NA	conserved hypothetical protein	CDS	-0.198187	0.211156	0.633077	10.1278	9.19616	8.46442	7.8385	7.99973	8.39377
VC_0495	NA	conserved hypothetical protein	CDS	-0.0732773	0.772807	0.940363	12.6785	10.611	7.49918	12.3474	7.85814	9.01883
VC_0496	NA	hypothetical protein	CDS	0.187439	0.399053	0.777995	4.50125	7.78137	5.04895	7.49166	6.93782	5.26843
VC_0497	NA	transcriptional regulator	CDS	-0.234602	0.648993	0.896914	3.07585	3.89068	1.18799	1.80355	2.3362	2.85745
VC_0498	NA	ribonuclease HI, putative	CDS	-0.649353	0.16347	0.592155	1.4254	2.19293	0.96524	1.10988	1.06191	0.714363
VC_0502	NA	type IV pilin, putative	CDS	0.0909564	0.671599	0.904363	69.0942	83.968	49.45	59.1009	73.7674	82.9554
VC_0503	NA	conserved hypothetical protein	CDS	0.469967	0.192324	0.621731	162.42	131.434	269.451	388.595	211.887	179.484
VC_0504	NA	hypothetical protein	CDS	0.178956	0.247523	0.666611	32.259	30.0644	26.7297	38.4294	32.4945	29.8247
VC_0505	NA	hypothetical protein	CDS	0.181678	0.269987	0.685127	35.935	33.0354	44.9208	53.1353	42.4056	33.4858
VC_0506	NA	hypothetical protein	CDS	-0.358675	0.0295927	0.355927	200.231	177.981	264.847	181.811	165.233	154.392
VC_0507	NA	hypothetical protein	CDS	0.180147	0.45446	0.805196	11.4032	12.8039	7.64767	14.359	10.1236	11.6084
VC_0508	NA	hypothetical protein	CDS	-0.21067	0.309152	0.718493	15.0042	14.0772	11.5829	13.9428	11.4686	9.6439
VC_0509	NA	hypothetical protein	CDS	-0.239508	0.290771	0.707205	6.45179	5.09326	5.4202	3.67646	4.53082	6.25068
VC_0510	NA	DNA repair protein RadC-related protein	CDS	-0.277291	0.402733	0.779984	7.05196	3.39551	5.2717	3.32963	4.24764	5.44702
VC_0512	NA	methyl-accepting chemotaxis protein	CDS	-0.680654	0.144935	0.56949	1.20033	0.778137	0.816742	0.485571	0.778735	0.446477
VC_0513	NA	transcriptional regulator, AraC/XylS family	CDS	0.321362	0.432866	0.795134	1.12531	0.848876	0.593994	1.45671	0.991117	0.714363
VC_0514	NA	methyl-accepting chemotaxis protein	CDS	0.404277	0.335627	0.72832	1.27535	2.05145	1.41074	2.42785	1.48668	2.41098
VC_0515	NA	conserved hypothetical protein	CDS	-0.47479	0.28574	0.702621	1.35038	0.778137	0.519745	0.416203	0.778735	0.714363
VC_0516	NA	phage integrase	CDS	0.0569359	0.692845	0.912922	133.012	137.73	112.042	126.248	124.598	147.427
VC_0517	NA	RNA polymerase sigma factor RpoD	CDS	-0.00625772	0.953244	0.987879	1056.07	998.349	1027.83	930.492	1085.91	1052.52
VC_0519	NA	conserved hypothetical protein	CDS	-0.116685	0.486218	0.820114	843.534	756.137	879.408	567.632	765.213	953.764
VC_0520	NA	ribosomal protein S21	CDS	0.00218533	0.98918	0.997927	467.38	439.93	407.925	324.639	438.852	553.899
VC_0522	NA	beta-ketoadipate enol-lactone hydrolase, putative	CDS	-0.117085	0.249246	0.668384	265.799	258.766	260.318	216.01	249.761	257.974
VC_0523	NA	conserved hypothetical protein	CDS	-0.167409	0.173359	0.605628	121.309	136.386	157.111	127.913	124.881	116.53
VC_0524	NA	dihydroneopterin aldolase FolB, putative	CDS	-0.174169	0.274066	0.68843	46.0628	50.4374	43.2131	38.6375	39.3615	45.8978
VC_0525	NA	2-amino-4-hydroxy-6-hydroxymethyldihydropteridine pyrophosphokinase	CDS	-0.284982	0.0419054	0.388254	62.0422	66.2124	59.9192	44.3257	52.954	57.2383
VC_0526	NA	undecaprenol kinase, putative	CDS	-0.0183568	0.900219	0.980424	100.528	101.794	68.9776	81.5065	94.1561	92.2421
VC_0527	NA	conserved hypothetical protein	CDS	-0.300612	0.0262254	0.341811	47.8633	40.7461	50.2668	35.8629	38.2288	38.6649
VC_0528	NA	CDP-ribitol pyrophosphorylase-related protein	CDS	-0.239803	0.223105	0.647739	96.3268	86.7269	144.118	99.4032	98.9701	78.5799
VC_0529	NA	conserved hypothetical protein	CDS	-0.0128154	0.885869	0.974183	92.2006	79.7944	86.9459	84.1424	86.5103	85.9914
VC_0530	NA	conserved hypothetical protein	CDS	0.00910574	0.939041	0.982681	156.944	143.955	188.742	165.094	175.428	152.159
VC_0531	NA	survival protein SurE	CDS	0.162943	0.158879	0.586446	127.535	111.627	140.702	150.527	150.367	124.299
VC_0532	NA	protein-L-isoaspartate O-methyltransferase	CDS	0.0125419	0.924549	0.982681	81.9978	74.4889	107.661	96.2123	91.0412	79.1157
VC_0533	NA	lipoprotein NlpD	CDS	0.237438	0.285558	0.702621	413.89	507.133	408.965	684.377	475.17	408.258
VC_0534	NA	RNA polymerase sigma-38 factor	CDS	0.106287	0.721807	0.924669	538.875	611.969	698.092	934.515	623.2	432.368
VC_0535	NA	DNA mismatch repair protein MutS	CDS	0.235496	0.046777	0.400262	167.597	139.569	191.637	212.472	207.143	167.518
VC_0536	NA	hypothetical protein	CDS	0.249143	0.252692	0.670934	8.02723	8.2058	4.9747	7.8385	8.99085	8.39377
VC_0537	NA	cysteine synthase B	CDS	0.0159168	0.91876	0.982681	123.334	118.489	101.87	127.566	118.155	101.707
VC_0538	NA	thiosulfate ABC transporter, periplasmic thiosulfate-binding protein	CDS	0.852379	0.0650158	0.449459	291.531	132.92	140.777	501.664	316.449	202.075
VC_0539	NA	sulfate ABC transporter, permease protein	CDS	0.588098	0.220047	0.645058	96.0267	48.0323	43.9556	136.029	96.0675	50.184
VC_0540	NA	sulfate ABC transporter, permease protein	CDS	0.353033	0.418864	0.79036	83.0481	47.1126	50.7122	112.236	84.1033	34.2894
VC_0541	NA	sulfate ABC transporter, ATP-binding protein	CDS	0.25438	0.534577	0.848926	100.753	76.5403	139.811	180.632	124.881	72.4185
VC_0542	NA	CinA-related protein	CDS	0.0796425	0.709175	0.916595	19.2053	19.1705	31.4074	26.0821	25.2735	22.3238
VC_0543	NA	recA protein	CDS	-0.0261177	0.827731	0.957716	354.023	372.374	410.004	342.258	382.854	390.935
VC_0544	NA	regulatory protein RecX	CDS	-0.154881	0.381739	0.768029	15.0792	10.1158	10.3206	9.78078	10.6191	11.5191
VC_0545	NA	alanyl-tRNA synthetase	CDS	-0.177533	0.196754	0.623049	1042.86	972.529	1337.08	939.093	1041.88	983.321
VC_0546	NA	hypothetical protein	CDS	-0.0558586	0.868875	0.971349	27.9828	36.5724	14.7756	22.1281	24.4947	29.8247
VC_0547	NA	aspartokinase, alpha and beta subunits	CDS	-0.523237	0.000600135	0.0806968	866.791	939.494	915.716	602.524	604.298	687.217
VC_0548	NA	carbon storage regulator	CDS	-0.137654	0.412482	0.787313	329.342	441.203	345.333	342.327	298.114	373.969
VC_0549	NA	hypothetical protein	CDS	0.673764	0.00245881	0.157993	29.3332	32.2573	39.5006	67.7718	59.9626	33.3072
VC_0550	NA	oxaloacetate decarboxylase, alpha subunit	CDS	0.38475	0.197056	0.623049	194.304	176.496	376.37	402.677	410.818	161.714
VC_0551	NA	oxaloacetate decarboxylase, beta subunit	CDS	0.473168	0.142219	0.567093	77.4965	74.1352	163.868	182.991	182.649	71.9721
VC_0552	NA	quinone oxidoreductase	CDS	0.0389774	0.802924	0.949139	244.268	259.968	405.995	346.281	326.148	262.618
VC_0553	NA	conserved hypothetical protein	CDS	0.358009	0.045065	0.393813	22.9564	26.5981	17.6713	32.8801	26.8309	26.4314
VC_0554	NA	protease, insulinase family/protease, insulinase family	CDS	0.430083	0.00278226	0.158077	291.156	283.03	379.562	486.68	409.19	389.06
VC_0555	NA	hypothetical protein	CDS	0.673115	0.00934754	0.238952	10.878	12.1672	6.83093	15.1221	14.5836	18.0377
VC_0556	NA	glutamate--cysteine ligase	CDS	0.198039	0.0897892	0.489161	365.877	350.02	422.775	475.512	426.322	404.329
VC_0557	NA	autoinducer-2 production protein	CDS	0.270677	0.127593	0.544081	3.15088	3.25403	2.67297	3.32963	3.89367	3.75041
VC_0558	NA	hemolysin, putative	CDS	-0.092376	0.399531	0.777995	196.63	214.836	158.671	153.232	182.507	199.129
VC_0559	NA	conserved hypothetical protein	CDS	0.0417424	0.698302	0.914686	106.755	109.01	90.6584	99.4032	108.527	107.512
VC_0560	NA	signal recognition particle protein	CDS	-0.24722	0.0602887	0.441615	510.442	506.001	719.253	466.772	523.805	471.747
VC_0561	NA	ribosomal protein S16	CDS	0.0347942	0.809692	0.950782	1151.95	1215.1	1023.15	935.07	1061.56	1476.5
VC_0562	NA	16S rRNA processing protein RimM	CDS	-0.150573	0.336809	0.729235	2918.09	2918.93	3378.86	2295.57	2499.31	3507.79
VC_0563	NA	tRNA (guanine-N1)-methyltransferase	CDS	-0.147727	0.333625	0.727751	3340.68	3283.03	3806.09	2618.06	2858.66	3938.1
VC_0564	NA	ribosomal protein L19	CDS	0.0733046	0.675684	0.905316	1737.03	1870.85	1225.48	1333.93	1489.65	2261.94
VC_0565	NA	protease DegS	CDS	-0.0330572	0.779907	0.941686	276.302	282.11	255.492	268.867	271.283	255.295
VC_0566	NA	protease DO	CDS	0.387585	0.119142	0.530852	447.649	436.818	630.525	843.159	521.398	617.299
VC_0567	NA	conserved hypothetical protein	CDS	-0.195178	0.0860433	0.486416	525.446	536.844	542.985	460.39	424.623	517.199
VC_0568	NA	conserved hypothetical protein	CDS	-0.0307528	0.780651	0.941686	119.958	122.38	114.418	124.029	107.607	117.602
VC_0569	NA	hypothetical protein	CDS	0.387144	0.126455	0.543996	424.168	507.84	278.212	407.116	523.593	652.213
VC_0570	NA	ribosomal protein L13	CDS	-0.111387	0.432655	0.795134	2513.72	2446.25	2858.3	1976.97	2330.82	2929.69
VC_0571	NA	ribosomal protein S9	CDS	-0.193912	0.246259	0.66495	1667.56	1680.7	2020.99	1346.49	1494.18	1853.41
VC_0572	NA	hypothetical protein	CDS	-0.986237	0.0298363	0.355927	14.1789	9.19616	24.6508	7.21419	8.28291	8.75095
VC_0573	NA	ubiquinol--cytochrome c reductase, iron-sulfur subunit	CDS	0.187218	0.237681	0.655568	159.194	134.547	160.75	178.621	191.498	147.248
VC_0574	NA	ubiquinol--cytochrome c reductase, cytochrome B	CDS	0.300371	0.0664314	0.45205	302.484	264.213	234.479	359.669	355.032	271.815
VC_0575	NA	ubiquinol--cytochrome c reductase, cytochrome c1	CDS	0.343629	0.0102413	0.238952	130.461	146.36	119.17	180.702	181.162	140.551
VC_0576	NA	stringent starvation protein A	CDS	-0.0431173	0.739254	0.93038	249.744	236.836	265.367	203.662	240.417	285.834
VC_0577	NA	stringent starvation protein B	CDS	-0.0549673	0.631102	0.890563	158.594	158.457	161.047	142.203	164.525	153.499
VC_0578	NA	hemolysin, putative	CDS	0.0805668	0.479719	0.816889	110.206	124.714	118.576	122.849	124.527	126.442
VC_0579	NA	phosphoheptose isomerase, putative	CDS	0.0223246	0.843517	0.964422	134.362	115.518	112.488	119.381	126.651	121.977
VC_0580	NA	conserved hypothetical protein	CDS	0.00736615	0.956053	0.98846	61.5921	65.6464	47.4453	57.5054	51.4673	66.7036
VC_0581	NA	lipoprotein, putative	CDS	0.0758187	0.570267	0.869606	499.039	524.464	359.069	494.519	470.214	492.464
VC_0582	NA	conserved hypothetical protein	CDS	-0.0416426	0.642813	0.894165	123.109	118.348	113.824	110.086	113.412	121.71
VC_0584	NA	hypothetical protein	CDS	-0.289933	0.463136	0.807535	0.450125	0.990356	0.593994	0.624305	0.35397	0.714363
VC_0585	NA	hypoxanthine phosphoribosyltransferase	CDS	-0.259041	0.142489	0.567093	66.8436	66.3538	64.7454	42.2446	53.5911	69.7397
VC_0586	NA	carbonic anhydrase, putative	CDS	-0.21527	0.068803	0.453077	285.829	284.374	281.182	227.663	230.576	275.208
VC_0587	NA	sulfate permease family protein	CDS	-0.174348	0.324769	0.723097	68.6441	62.7461	117.388	75.9571	74.263	70.1862
VC_0588	NA	hypothetical protein	CDS	-0.976546	0.102523	0.508343	1.50042	0.778137	1.03949	0.138734	0.920323	0.625068
VC_0589	NA	ABC transporter, ATP-binding protein	CDS	0.258994	0.0862752	0.486832	50.1139	62.3217	43.2873	61.5287	56.4229	68.4896
VC_0590	NA	permease, putative	CDS	0.261379	0.0795689	0.471002	36.1601	45.1319	35.4911	43.9094	45.1666	50.9877
VC_0591	NA	pantoate--beta-alanine ligase	CDS	-0.00755896	0.952459	0.987609	226.713	216.746	198.246	201.997	200.418	236.008
VC_0592	NA	3-methyl-2-oxobutanoate hydroxymethyltransferase	CDS	-0.0020914	0.986228	0.997348	217.56	204.225	168.843	189.442	189.02	211.362
VC_0593	NA	2-amino-4-hydroxy-6-hydroxymethyldihydropteridine pyrophosphokinase	CDS	0.147608	0.486083	0.820114	80.1223	93.3764	43.2131	74.7085	70.2277	95.2782
VC_0594	NA	polyA polymerase	CDS	-0.206954	0.0790863	0.471002	290.481	264.142	340.21	253.676	255.213	266.368
VC_0595	NA	glutamyl-tRNA synthetase-related protein	CDS	0.28525	0.0779288	0.471002	42.8369	33.8136	25.913	39.3312	42.1933	43.4868
VC_0596	NA	dnaK suppressor protein	CDS	0.1035	0.412861	0.787331	233.615	240.869	236.187	218.784	238.859	306.015
VC_0597	NA	sugar fermentation stimulation protein	CDS	0.157702	0.263116	0.679183	53.4148	58.431	51.9002	55.6325	53.2371	73.9366
VC_0600	NA	hypothetical protein	CDS	0.00267	0.984594	0.99704	15.6043	15.8457	17.3743	14.1509	16.7782	18.0377
VC_0601	NA	ATP-dependent helicase HrpB	CDS	-0.289963	0.0658831	0.451821	166.996	147.987	264.996	159.475	153.623	161.267
VC_0602	NA	penicillin-binding protein 1B	CDS	-0.120442	0.313237	0.719508	214.41	202.033	271.233	229.467	217.479	185.556
VC_0603	NA	conserved hypothetical protein	CDS	-0.118026	0.20427	0.628331	355.974	386.946	422.404	374.097	354.537	345.127
VC_0604	NA	aconitate hydratase 2	CDS	0.115253	0.496452	0.823774	1247	1060.67	1569.85	1661.55	1573.04	965.194
VC_0605	NA	conserved hypothetical protein	CDS	0.122384	0.534624	0.848926	22.0561	29.2155	21.2353	26.9145	23.8576	28.2173
VC_0606	NA	nitrogen regulatory protein P-II	CDS	0.448102	0.267899	0.68485	27.6827	14.9261	11.1374	12.4861	31.291	29.6461
VC_0608	NA	iron(III) ABC transporter, periplasmic iron-compound-binding protein	CDS	-0.0932397	0.79611	0.947247	592.965	730.317	778.429	684.793	512.903	772.584
VC_0609	NA	iron(III) ABC transporter, permease protein	CDS	0.0125728	0.927092	0.982681	151.017	190.573	159.116	168.007	164.242	172.876
VC_0610	NA	iron(III) ABC transporter, ATP-binding protein	CDS	-0.169729	0.342043	0.734988	148.691	136.174	227.945	170.088	152.561	133.139
VC_0611	NA	phosphoglucomutase/phosphomannomutase, putative	CDS	-0.0201702	0.872472	0.971822	45.5377	50.5081	45.7375	49.0426	46.3701	44.3798
VC_0612	NA	cellobiose/cellodextrin-phosphorylase, putative	CDS	0.0868816	0.46633	0.808721	93.551	85.1706	95.8558	107.38	94.0853	90.099
VC_0613	NA	beta-N-acetylhexosaminidase	CDS	0.0609309	0.689617	0.91102	29.5582	26.3859	33.0409	33.0188	32.1405	27.5923
VC_0614	NA	conserved hypothetical protein	CDS	0.0505753	0.806812	0.950347	7.57711	8.41802	10.0979	9.15647	8.84926	9.01883
VC_0615	NA	endoglucanase-related protein	CDS	-0.12679	0.330167	0.726389	23.9317	19.1705	26.6555	23.4461	21.5214	18.8413
VC_0616	NA	peptide ABC transporter, ATP-binding protein	CDS	-0.264952	0.210688	0.632567	11.6282	8.77172	11.7314	9.43394	9.98196	7.23293
VC_0617	NA	peptide ABC transporter, ATP-binding protein	CDS	-0.26037	0.157293	0.582882	12.3034	11.3184	12.3254	11.1681	9.34482	9.46531
VC_0618	NA	peptide ABC transporter, permease protein	CDS	-0.182786	0.380392	0.76587	8.47736	7.14471	9.72665	8.53217	7.22099	6.51856
VC_0619	NA	peptide ABC transporter, permease protein	CDS	-0.0655561	0.73931	0.93038	8.40234	9.05468	10.1721	8.53217	7.1502	10.8047
VC_0620	NA	peptide ABC transporter, periplasmic peptide-binding protein	CDS	0.132882	0.272532	0.687969	72.2451	61.685	69.4231	84.1424	74.9709	63.7569
VC_0621	NA	hypothetical protein	CDS	-0.0699123	0.832191	0.959778	3.82606	3.04181	4.9747	3.32963	3.6105	4.37547
VC_0622	NA	sensory box sensor histidine kinase/response regulator	CDS	0.118761	0.367203	0.75328	90.6252	91.6079	119.838	118.479	112.987	96.439
VC_0623	NA	conserved hypothetical protein	CDS	0.052783	0.611066	0.883172	96.1017	99.743	99.9395	108.768	109.377	88.581
VC_0624	NA	conserved hypothetical protein	CDS	-0.137009	0.25697	0.674211	107.73	99.0356	112.339	94.9637	103.218	91.9742
VC_0625	NA	hypothetical protein	CDS	-0.183293	0.465487	0.808375	16.7296	17.8264	26.804	22.6137	13.8048	17.5912
VC_0626	NA	glutamate-1-semialdehyde 2,1-aminomutase	CDS	-0.0707417	0.581651	0.870036	367.077	337.145	304.051	265.468	306.255	388.435
VC_0627	NA	hesB family protein	CDS	-0.174875	0.414691	0.78894	113.357	109.293	190.152	143.105	112.563	109.923
VC_0628	NA	conserved hypothetical protein	CDS	0.129926	0.477228	0.815229	78.7719	83.7558	110.409	122.503	108.173	67.7752
VC_0629	NA	multidrug resistance protein, putative	CDS	0.368794	0.107596	0.511256	140.964	155.344	220.446	302.025	240.204	124.746
VC_0630	NA	conserved hypothetical protein	CDS	0.13679	0.430212	0.795134	57.7661	54.611	30.368	46.476	51.892	58.6671
VC_0631	NA	tyrosyl-tRNA synthetase	CDS	0.00433839	0.967491	0.990645	419.892	381.287	411.638	364.039	428.658	423.796
VC_0632	NA	D-alanyl-D-alanine carboxypeptidase/D-alanyl-D-alanine-endopeptidase	CDS	-0.181163	0.139182	0.566956	96.4018	82.1995	75.66	62.5692	77.0239	84.7413
VC_0633	NA	outer membrane protein OmpU	CDS	0.081434	0.533045	0.848705	31482.9	26725	33596.5	34481.3	34834.6	27819.4
VC_0634	NA	transcription elongation factor GreA	CDS	-0.199284	0.14914	0.572972	181.701	151.666	138.549	115.011	147.393	148.677
VC_0635	NA	conserved hypothetical protein	CDS	-0.200146	0.311724	0.719144	143.815	169.492	144.86	105.924	133.022	160.017
VC_0636	NA	cell division protein FtsJ	CDS	0.0388823	0.801412	0.948543	292.056	321.37	211.165	236.681	274.115	336.465
VC_0637	NA	cell division protein FtsH	CDS	-0.232208	0.0419174	0.388254	2366.01	2416.04	2719.9	2213.16	2103.86	2069.6
VC_0638	NA	dihydropteroate synthase	CDS	-0.00150373	0.992086	0.998183	87.3243	89.3442	58.8054	76.9976	76.0328	82.241
VC_0639	NA	phosphoglucomutase/phosphomannomutase family protein MrsA	CDS	0.0968265	0.318518	0.721755	267.749	252.894	247.696	264.289	259.46	297.979
VC_0640	NA	preprotein translocase, SecG subunit	CDS	-0.254309	0.201282	0.625676	466.93	486.689	518.928	319.367	401.544	513.806
VC_0641	NA	conserved hypothetical protein	CDS	0.052217	0.701671	0.914686	162.87	142.682	169.66	149.764	174.649	168.322
VC_0642	NA	N utilization substance protein A	CDS	0.132472	0.399421	0.777995	777.141	725.931	697.052	755.201	799.761	856.789
VC_0643	NA	initiation factor IF-2	CDS	-0.0759125	0.664484	0.902234	3327.02	3358.23	2843.15	2726.96	2662.14	3651.02
VC_0644	NA	ribosome-binding factor A	CDS	0.0147043	0.930094	0.982681	123.034	120.187	90.1386	89.4143	104.846	142.694
VC_0645	NA	tRNA pseudouridine 55 synthase	CDS	-0.272325	0.152425	0.579678	242.317	216.746	271.53	175.36	191.781	237.883
VC_0646	NA	ribosomal protein S15	CDS	0.0985289	0.485574	0.820086	925.232	1012.5	845.625	900.872	886.625	1192.72
VC_0647	NA	polyribonucleotide nucleotidyltransferase	CDS	-0.0182575	0.899233	0.980279	3423.5	3130.02	3061.82	3069.5	3118.34	3306.61
VC_0648	NA	conserved hypothetical protein	CDS	0.00873208	0.942612	0.983357	210.809	197.717	153.028	186.32	191.569	187.074
VC_0649	NA	transcriptional regulator, MarR family	CDS	0.0595281	0.729612	0.928248	10.803	12.0257	13.3649	10.4051	14.3004	13.0371
VC_0650	NA	conserved hypothetical protein	CDS	-0.104293	0.403764	0.780376	49.6638	47.7493	46.5543	41.8284	47.7152	44.3798
VC_0651	NA	conserved hypothetical protein	CDS	-0.26766	0.218515	0.64274	364.601	411.705	282.741	290.302	299.742	289.674
VC_0652	NA	protease, putative	CDS	-0.245667	0.315372	0.72074	524.921	547.172	394.412	410.376	413.437	413.08
VC_0653	NA	c-di-GMP phosphodiesterase A-related protein	CDS	0.872269	0.00873877	0.233439	518.319	518.38	497.173	523.376	501.505	1783.5
VC_0654	NA	conserved hypothetical protein	CDS	-0.218	0.385918	0.772269	515.318	637.648	491.382	433.129	388.305	592.475
VC_0655	NA	acetyltransferase, putative	CDS	-0.601271	0.0102053	0.238952	316.438	316.914	336.943	205.119	192.56	241.99
VC_0656	NA	DNA polymerase III, psi subunit	CDS	-0.505673	0.00926448	0.238952	133.537	121.602	118.056	80.1885	86.7227	95.9925
VC_0657	NA	ribosomal-protein-alanine acetyltransferase	CDS	-0.37268	0.0116144	0.248487	62.1173	71.2349	69.4231	50.1525	52.8124	53.6665
VC_0658	NA	c-di-GMP phosphodiesterase A-related protein	CDS	0.0557832	0.631769	0.890563	195.504	210.592	199.359	231.201	210.896	187.163
VC_0659	NA	peptide chain release factor 3	CDS	-0.0143304	0.89759	0.980279	258.372	234.714	241.681	232.45	246.647	248.42
VC_0660	NA	ATP-dependent RNA helicase SrmB	CDS	-0.0704462	0.522036	0.841258	138.038	121.248	127.412	102.178	128.916	137.247
VC_0661	NA	conserved hypothetical protein	CDS	0.010978	0.936401	0.982681	18.3801	20.2316	17.9683	18.1048	19.1144	19.8236
VC_0662	NA	branched chain amino acid transport system II carrier protein	CDS	0.0788476	0.675921	0.905316	237.141	181.447	329.964	215.593	295.707	279.316
VC_0664	NA	lysyl-tRNA synthetase, heat inducible	CDS	-0.0253861	0.847358	0.96587	1162.22	983.423	1175.07	1022.54	1135.04	1105.21
VC_0665	NA	sigma-54 dependent transcriptional regulator	CDS	0.354558	0.0075853	0.233439	199.781	191.139	246.953	285.377	284.309	245.83
VC_0666	NA	hypothetical protein	CDS	0.597255	0.099685	0.50719	63.0175	75.55	82.2682	125.624	126.792	81.5267
VC_0667	NA	oxidoreductase Tas, aldo/keto reductase family	CDS	0.482722	0.00886644	0.233442	538.275	548.657	623.174	1026.22	856.75	506.483
VC_0668	NA	DNA mismatch repair protein MutH	CDS	-0.314931	0.0541518	0.427425	28.3579	25.1833	24.3538	23.5155	22.7249	16.2518
VC_0669	NA	hypothetical protein	CDS	0.472984	0.330299	0.726389	0.225063	0.919616	0.296997	0.485571	0.920323	0.625068
VC_0671	NA	MutT/nudix family protein	CDS	-0.355279	0.0400745	0.386887	277.352	278.856	475.047	254.439	274.185	277.53
VC_0672	NA	phosphoenolpyruvate-protein phosphotransferase	CDS	-0.253208	0.0460692	0.398737	431.37	441.699	572.239	410.307	409.331	392.989
VC_0673	NA	conserved hypothetical protein	CDS	-0.0473003	0.708215	0.916567	126.335	126.412	147.682	142.966	118.792	125.728
VC_0674	NA	prolipoprotein diacylglyceryl transferase	CDS	0.159261	0.308459	0.718282	140.964	146.007	89.9159	140.191	120.421	160.374
VC_0675	NA	thymidylate synthase	CDS	-0.00422975	0.962508	0.98985	189.728	181.377	189.93	185.349	180.737	193.324
VC_0676	NA	nptA protein	CDS	-0.0308183	0.886852	0.97489	12.0033	12.6624	13.0679	12.3474	13.734	10.8047
VC_0677	NA	transcriptional activator protein NhaR	CDS	-0.0268602	0.850013	0.96587	108.405	111.486	89.8416	101.137	112.279	90.5455
VC_0678	NA	transcriptional activator HlyU	CDS	0.0722254	0.643919	0.894927	200.906	219.647	153.399	182.297	201.268	219.935
VC_0679	NA	ribosomal protein S20	CDS	-0.0677433	0.68305	0.907479	1117.36	1179.23	803.674	778.994	910.624	1268.62
VC_0680	NA	MviN protein	CDS	0.0308565	0.734157	0.929465	123.709	108.585	121.249	121.67	126.155	113.316
VC_0681	NA	riboflavin kinase/FMN adenylyltransferase	CDS	-0.176078	0.16893	0.599084	355.599	332.123	464.132	316.453	365.864	337.179
VC_0682	NA	isoleucyl-tRNA synthetase	CDS	-0.0100185	0.947565	0.984704	1549.71	1369.1	2122.19	1685.9	1851.12	1469
VC_0683	NA	lipoprotein signal peptidase	CDS	-0.0441643	0.807834	0.950347	189.203	156.971	285.34	217.744	221.727	172.876
VC_0684	NA	peptidyl-prolyl cis-trans isomerase, FKBP-type	CDS	-0.219737	0.0457695	0.398472	66.1684	65.2927	68.7548	55.91	58.3343	57.6848
VC_0685	NA	lytB protein	CDS	-0.303923	0.0427956	0.388254	142.54	130.727	189.484	118.479	126.721	129.657
VC_0686	NA	hypothetical protein	CDS	-0.332074	0.366411	0.752987	1.50042	1.69775	1.41074	1.10988	0.991117	1.60732
VC_0687	NA	carbon starvation protein A, putative	CDS	-0.13219	0.6118	0.883315	160.62	189.582	251.854	241.467	166.012	141.712
VC_0688	NA	conserved hypothetical protein	CDS	0.212741	0.269493	0.685127	39.686	35.865	25.7645	40.7186	40.1402	36.5218
VC_0689	NA	conserved hypothetical protein	CDS	-0.0817486	0.54179	0.853133	134.062	138.508	160.675	157.533	144.278	107.422
VC_0690	NA	glucokinase regulatory protein-related protein	CDS	-0.168194	0.238435	0.65622	78.3968	84.1802	101.053	93.0908	75.2541	66.1679
VC_0691	NA	conserved hypothetical protein	CDS	0.0844195	0.519546	0.838084	93.551	90.6883	118.725	117.231	114.403	89.474
VC_0692	NA	beta-hexosaminidase	CDS	-0.192915	0.224552	0.64884	133.837	126.058	178.421	129.578	131.677	122.156
VC_0693	NA	response regulator	CDS	0.07038	0.665852	0.902234	31.8839	28.7911	33.7092	36.9727	31.0078	31.0748
VC_0694	NA	conserved hypothetical protein	CDS	-0.0354441	0.793758	0.946434	50.414	53.8329	52.9397	50.4993	50.1222	52.7736
VC_0695	NA	phospho-2-dehydro-3-deoxyheptonate aldolase, tyr-sensitive	CDS	-0.133783	0.451006	0.803339	1591.34	1563.06	1506.29	1269.56	1459.07	1519.36
VC_0696	NA	chorismate mutase/prephenate dehydrogenase	CDS	-0.0710782	0.650247	0.896914	1383.91	1329.34	1439.99	1248.68	1351.1	1353.81
VC_0697	NA	hypothetical protein	CDS	-0.0291082	0.855504	0.966956	63.9178	66.3538	56.9492	56.3262	65.5553	61.6138
VC_0698	NA	ABC transporter, ATP-binding protein	CDS	-0.05943	0.594465	0.875603	599.041	584.664	678.787	606.894	627.023	553.363
VC_0699	NA	hypothetical protein	CDS	0.365065	0.289941	0.706098	4.57627	6.43731	3.19272	5.54938	6.79623	5.98279
VC_0700	NA	soluble lytic murein transglycosylase	CDS	0.0190279	0.885655	0.974183	122.584	115.023	171.442	148.515	150.65	115.191
VC_0701	NA	trp operon repressor, putative	CDS	-0.242056	0.0775721	0.471002	79.7472	86.7976	126.521	83.0326	82.3335	82.4196
VC_0702	NA	conserved hypothetical protein	CDS	-0.0556203	0.546765	0.85504	91.1503	84.5339	76.551	78.8012	80.776	83.134
VC_0703	NA	c-di-GMP phosphodiesterase A-related protein	CDS	0.00221642	0.98299	0.995952	157.019	148.058	121.546	126.04	144.774	156.535
VC_0704	NA	spermidine/putrescine ABC transporter, periplasmic spermidine/putrescine-binding protein, putative	CDS	0.0235134	0.889423	0.976006	42.3118	48.9519	26.2842	32.7413	42.5472	44.2905
VC_0705	NA	chorismate mutase/prephenate dehydratase	CDS	0.00284639	0.981735	0.995452	297.308	274.329	217.625	268.104	265.619	257.081
VC_0706	NA	sigma-54 modulation protein, putative	CDS	0.305111	0.574075	0.870036	4616.33	6147.56	1758.59	4912.52	4182.73	6376.67
VC_0707	NA	hypothetical protein	CDS	-0.75975	0.0517916	0.422556	1.57544	2.40515	1.48499	0.624305	0.991117	1.69661
VC_0708	NA	conserved hypothetical protein	CDS	-0.101689	0.389951	0.773126	174.799	161.428	138.029	136.515	137.411	168.143
VC_0709	NA	ribosomal large subunit pseudouridine synthase D	CDS	-0.28588	0.00747587	0.233439	482.909	458.322	544.396	391.023	404.305	423.26
VC_0710	NA	conserved hypothetical protein	CDS	-0.327226	0.0286615	0.352649	224.312	201.184	311.624	185.765	205.303	196.45
VC_0711	NA	clpB protein	CDS	0.354323	0.0229973	0.324381	285.604	274.47	348.452	490.218	331.104	340.037
VC_0712	NA	hypothetical protein	CDS	0.323222	0.505709	0.833593	137.213	167.582	69.7943	89.7612	132.243	247.08
VC_0713	NA	hypothetical protein	CDS	0.166424	0.773251	0.940363	278.777	604.329	343.848	293.631	439.419	644.266
VC_0714	NA	hypothetical protein	CDS	0.377076	0.116482	0.524016	79.3721	97.1256	49.747	99.6807	92.5986	101.618
VC_0715	NA	NADPH-flavin oxidoreductase	CDS	-0.0164522	0.888641	0.975556	237.816	241.505	236.558	267.896	234.399	205.379
VC_0716	NA	ferredoxin	CDS	-0.103375	0.490364	0.820685	31.7338	33.3891	30.1452	28.0937	30.1583	30.4497
VC_0717	NA	protease, putative	CDS	0.0848784	0.512721	0.836226	146.291	123.653	130.085	118.895	163.039	142.337
VC_0718	NA	conserved hypothetical protein	CDS	0.170812	0.193849	0.622312	87.2493	82.4117	70.8338	91.1485	91.6075	87.9559
VC_0719	NA	DNA-binding response regulator PhoB	CDS	-0.177633	0.296767	0.710554	49.1387	43.5756	69.2003	46.1292	49.0603	47.9516
VC_0720	NA	histidine protein kinase PhoR	CDS	-0.312142	0.146296	0.56949	53.4148	47.3956	100.311	55.4244	62.228	44.2012
VC_0721	NA	phosphate ABC transporter, periplasmic phosphate-binding protein, putative	CDS	-0.177348	0.425505	0.79269	33.5343	34.6624	67.0471	47.9327	43.2552	28.2173
VC_0722	NA	exopolyphosphatase	CDS	-0.0422047	0.705161	0.914686	94.9014	103.138	116.274	112.444	103.076	89.6526
VC_0723	NA	polyphosphate kinase	CDS	0.0689741	0.554197	0.85831	100.978	116.155	80.115	107.172	98.0498	106.619
VC_0724	NA	phosphate ABC transporter, permease protein	CDS	-0.335381	0.0054225	0.219524	112.756	105.968	117.537	88.5819	91.8199	86.0807
VC_0725	NA	phosphate ABC transporter, permease protein	CDS	-0.260745	0.038996	0.386525	73.5955	81.0677	89.5446	70.5465	69.3074	63.9355
VC_0726	NA	phosphate ABC transporter, ATP-binding protein	CDS	-0.0905425	0.475642	0.815221	72.3951	77.2477	88.8764	82.6164	73.909	67.418
VC_0727	NA	phosphate transport system regulatory protein PhoU	CDS	0.0186889	0.905948	0.981553	50.7891	53.8329	74.175	74.1536	57.2016	49.6482
VC_0728	NA	conserved hypothetical protein	CDS	0.221083	0.139484	0.566956	58.4412	63.5242	79.4467	90.7323	78.2982	65.6321
VC_0729	NA	hypothetical protein	CDS	-0.00945142	0.97168	0.993314	7.27702	5.23474	11.2859	8.80964	8.14132	6.60786
VC_0730	NA	copper homeostasis protein	CDS	0.341714	0.0230901	0.324381	64.9681	54.0451	70.9823	92.8133	80.0681	67.7752
VC_0731	NA	antioxidant, AhpC/Tsa family	CDS	0.094754	0.515617	0.836226	1882.8	1909.41	1817.1	2001.52	1863.02	2125.59
VC_0732	NA	transcriptional regulator, LysR family	CDS	0.111565	0.256845	0.674211	119.433	115.023	126.743	130.757	125.376	134.122
VC_0734	NA	malate synthase A	CDS	-0.138254	0.702442	0.914686	151.617	167.441	135.728	208.102	125.73	79.1157
VC_0735	NA	hypothetical protein	CDS	0.0393128	0.913309	0.982097	6.07669	10.2573	3.63821	9.64204	6.15908	4.64336
VC_0736	NA	isocitrate lyase	CDS	0.0971631	0.722681	0.924845	91.0003	104.836	91.4751	152.747	99.4657	54.8274
VC_0737	NA	acetoin utilization protein AcuB, putative	CDS	0.110546	0.646079	0.895904	30.6835	32.1158	55.1672	54.3145	42.4056	30.4497
VC_0739	NA	S-adenosylmethionine:tRNA ribosyltransferase-isomerase	CDS	0.127546	0.388229	0.773126	102.328	86.7976	116.497	104.328	111.076	118.495
VC_0740	NA	hypothetical protein	CDS	-0.0995075	0.57927	0.870036	51.2392	55.2477	40.9113	39.5393	37.1669	61.078
VC_0741	NA	queuine tRNA-ribosyltransferase	CDS	-0.261258	0.0920809	0.491236	391.309	411.21	320.98	269.214	273.761	394.596
VC_0742	NA	conserved hypothetical protein	CDS	-0.135178	0.282855	0.699862	175.324	185.975	167.581	146.295	133.73	201.718
VC_0743	NA	protein-export membrane protein SecD	CDS	-0.213515	0.166707	0.59904	429.494	366.502	436.586	316.037	362.961	384.059
VC_0744	NA	protein-export membrane protein SecF	CDS	-0.241649	0.116847	0.524016	260.022	225.235	346.299	212.264	245.231	245.83
VC_0745	NA	inositol monophosphate family protein	CDS	-0.0212999	0.931264	0.982681	136.913	138.721	91.2523	86.3622	120.775	154.57
VC_0746	NA	RNA methyltransferase, TrmH family	CDS	-0.193679	0.207017	0.629266	127.986	111.132	166.096	110.849	121.129	122.335
VC_0747	NA	conserved hypothetical protein	CDS	0.277004	0.377201	0.763938	165.421	145.158	123.922	165.51	194.4	166.536
VC_0748	NA	aminotransferase NifS, class V	CDS	0.173565	0.459013	0.807041	482.609	432.078	543.059	564.788	601.325	477.909
VC_0749	NA	NifU-related protein	CDS	0.390882	0.0799252	0.471002	218.386	228.206	227.426	335.599	278.716	269.404
VC_0750	NA	hesB family protein	CDS	0.318439	0.163119	0.59166	136.913	132.566	123.625	173.349	165.092	151.713
VC_0751	NA	chaperone protein HscB	CDS	0.12211	0.441172	0.796597	92.1256	85.6658	69.7201	90.8017	87.1475	91.4385
VC_0752	NA	chaperone protein HscA	CDS	0.0506745	0.728963	0.928248	301.884	276.804	348.972	335.044	324.803	300.925
VC_0753	NA	ferredoxin	CDS	0.178057	0.270015	0.685127	50.6391	51.357	66.0076	66.2457	56.706	67.1501
VC_0754	NA	conserved hypothetical protein	CDS	0.0219792	0.903962	0.981353	18.8302	24.6174	35.4169	27.6775	23.8576	28.5745
VC_0755	NA	peptidase B	CDS	-0.1733	0.199141	0.623966	526.046	487.892	630.154	492.715	472.904	492.375
VC_0756	NA	nucleoside diphosphate kinase	CDS	0.284005	0.0351829	0.375592	205.857	206.489	203.22	254.508	242.116	252.885
VC_0757	NA	conserved hypothetical protein	CDS	-0.175982	0.297474	0.710554	83.7983	69.2542	121.472	67.633	79.2894	96.1711
VC_0758	NA	conserved hypothetical protein	CDS	0.13316	0.191433	0.621731	262.348	255.583	224.381	255.479	273.973	284.674
VC_0759	NA	gcpE protein	CDS	-0.0187242	0.853568	0.965941	378.855	375.062	401.614	367.577	398.004	375.041
VC_0760	NA	histidyl-tRNA synthetase	CDS	0.0191031	0.854961	0.966742	428.219	407.39	438.368	420.851	437.649	432.458
VC_0761	NA	conserved hypothetical protein	CDS	-0.0343106	0.793027	0.946323	412.69	385.814	571.497	452.344	423.986	461.478
VC_0762	NA	conserved hypothetical protein	CDS	-0.21119	0.103931	0.508343	466.48	439.506	654.804	436.736	468.94	442.548
VC_0763	NA	GTP-binding protein	CDS	-0.301717	0.028463	0.351355	482.084	453.795	713.09	404.619	465.542	467.64
VC_0764	NA	hypothetical protein	CDS	-0.00250369	0.987398	0.997566	191.153	174.373	129.119	159.475	143.146	191.271
VC_0765	NA	conserved hypothetical protein	CDS	-0.0761378	0.767098	0.9398	166.696	233.512	138.549	183.06	148.314	179.752
VC_0766	NA	exodeoxyribonuclease VII, large subunit	CDS	-0.226939	0.0922199	0.491236	215.085	226.862	153.919	148.168	161.34	199.754
VC_0767	NA	inosine-5`-monophosphate dehydrogenase	CDS	0.0175688	0.925129	0.982681	570.609	461.364	386.17	437.777	446.427	551.399
VC_0768	NA	GMP synthase	CDS	0.0738207	0.684987	0.908387	714.874	504.586	521.527	490.426	617.961	724.096
VC_0769	NA	chitinase, putative	CDS	0.239905	0.190206	0.621731	46.5879	45.3441	62.2951	83.4488	50.4054	48.1302
VC_0770	NA	conserved hypothetical protein	CDS	-0.297029	0.0505832	0.417644	232.039	217.525	195.647	129.786	179.251	216.273
VC_0771	NA	vibriobactin-specific isochorismatase	CDS	0.122282	0.86628	0.97134	255.971	452.805	333.379	477.593	247.142	409.687
VC_0772	NA	vibriobactin-specific 2,3-dihydroxybenzoate-AMP ligase	CDS	0.450692	0.578532	0.870036	270.525	438.303	399.907	769.074	354.112	392.007
VC_0773	NA	vibriobactin-specific isochorismate synthase	CDS	0.404067	0.620136	0.885281	239.241	398.052	380.899	674.666	303.14	369.415
VC_0774	NA	vibriobactin-specific 2,3-dihydro-2,3-dihydroxybenzoate dehydrogenase	CDS	0.0193658	0.980094	0.994758	201.131	353.486	382.458	462.055	200.276	287.353
VC_0775	NA	vibriobactin synthesis protein, putative	CDS	-0.178621	0.802756	0.949139	218.461	335.448	309.025	337.818	164.525	260.117
VC_0776	NA	ferric vibriobactin ABC transporter, periplasmic ferric vibriobactin-binding protein	CDS	-0.188872	0.775343	0.941059	69.3943	113.396	107.661	100.721	52.6	101.618
VC_0777	NA	ferric vibriobactin ABC transporter, permease protein	CDS	-0.188903	0.779428	0.941475	37.7355	56.3795	86.2776	64.6502	35.6094	58.042
VC_0778	NA	ferric vibriobactin ABC transporter, permease protein	CDS	0.286005	0.618403	0.885281	41.7116	64.3731	61.7754	91.7728	42.1225	70.8112
VC_0779	NA	ferric vibriobactin ABC transporter, ATP-binding protein	CDS	0.00877273	0.985874	0.997327	52.7397	71.6593	98.0833	92.9521	55.7857	75.0974
VC_0780	NA	vibriobactin synthase component D	CDS	0.294055	0.435912	0.795675	23.9317	32.2573	19.8988	36.2791	26.7602	30.2711
VC_0781	NA	transcriptional regulator, LysR family	CDS	-0.224134	0.0714738	0.454949	66.6935	72.4374	66.4531	52.9272	58.4051	64.7391
VC_0782	NA	hypothetical protein	CDS	0.604221	0.303453	0.714437	0.750209	0.495178	0.593994	1.04051	0.707941	1.07154
VC_0783	NA	conserved hypothetical protein	CDS	-0.313572	0.0486251	0.407806	10.5779	14.4309	13.5134	10.1276	10.6899	10.1797
VC_0784	NA	sodium/alanine symporter	CDS	0.426403	0.0628434	0.447269	29.9333	27.3055	26.9525	41.8978	39.7155	31.432
VC_0785	NA	hypothetical protein	CDS	-1.19952	0.00842941	0.233439	2.40067	3.11255	2.74722	1.66481	1.06191	0.803658
VC_0786	NA	D-amino acid dehydrogenase, small subunit	CDS	0.184272	0.610216	0.882956	67.1437	87.505	74.9175	115.843	99.5365	45.1835
VC_0787	NA	transcriptional regulator, LysR family	CDS	0.160455	0.321101	0.72237	32.7841	27.5177	29.8482	35.5854	35.1846	29.914
VC_0788	NA	DOPA-dioxygenase-related protein	CDS	0.0436621	0.779143	0.941475	27.1575	24.6174	18.0426	25.8046	23.362	22.7703
VC_0789	NA	hypothetical protein	CDS	-0.0416075	0.818997	0.954946	13.0536	15.3505	12.4739	16.1626	12.6721	10.8047
VC_0790	NA	transcriptional regulator CitB	CDS	-0.550969	0.0339926	0.373126	52.6646	55.6014	33.1152	27.0532	24.8487	44.8263
VC_0791	NA	sensor kinase citA	CDS	-0.530145	0.0320159	0.370014	57.9911	60.1995	44.8466	32.6026	31.3618	49.1125
VC_0792	NA	oxaloacetate decarboxylase, beta subunit	CDS	-0.277368	0.315958	0.72074	4.72631	4.1029	8.09317	4.99444	4.38923	4.55406
VC_0794	NA	hypothetical protein	CDS	-0.119662	0.672713	0.904363	2.1756	1.76849	2.67297	2.56659	1.69906	1.78591
VC_0795	NA	citrate/sodium symporter	CDS	0.349367	0.0297369	0.355927	9.75271	7.92285	7.79617	10.6826	11.8226	9.91179
VC_0796	NA	citrate (pro-3S)-lyase ligase	CDS	0.480631	0.16479	0.595315	1.20033	1.41479	1.18799	2.49722	1.27429	1.51802
VC_0797	NA	citrate lyase, gamma subunit	CDS	0.236945	0.776387	0.941218	0.450125	0.212219	0.296997	0.138734	0.707941	0.267886
VC_0798	NA	citrate lyase, beta subunit	CDS	-0.0889814	0.739362	0.93038	3.75104	3.32477	4.60345	4.30077	4.24764	2.32168
VC_0799	NA	citrate lyase, alpha subunit	CDS	-0.285993	0.329382	0.726389	6.00167	5.164	7.35068	6.58989	3.82288	4.73265
VC_0800	NA	citX protein	CDS	-0.30887	0.538259	0.850417	0.750209	2.33441	5.71719	2.42785	3.39812	1.16084
VC_0801	NA	citG protein	CDS	-0.252159	0.42736	0.794539	3.97611	4.66882	3.48972	2.35849	3.5397	4.37547
VC_0802	NA	hypothetical protein	CDS	0.135142	0.588198	0.873596	13.8038	13.9357	24.0568	22.1281	21.0258	13.5729
VC_0803	NA	RNA methyltransferase, TrmH family	CDS	0.174566	0.20808	0.629266	48.4635	38.4824	40.6886	41.551	47.5736	55.006
VC_0804	NA	ferredoxin	CDS	0.0119343	0.964957	0.989999	3.90108	4.52734	2.89572	4.6476	2.69017	4.10759
VC_0806	NA	conserved hypothetical protein	CDS	-0.0455534	0.733377	0.929465	86.6491	79.2285	69.5716	68.8816	76.5284	82.7768
VC_0807	NA	hypothetical protein	CDS	-0.00564065	0.96546	0.989999	25.207	26.6689	20.567	21.4345	26.1938	24.5562
VC_0808	NA	hypothetical protein	CDS	0.0577329	0.823778	0.956375	2.25063	3.04181	2.30173	2.91342	2.407	2.58957
VC_0809	NA	hypothetical protein	CDS	0.0183394	0.872093	0.971822	56.5657	54.0451	53.7565	50.9155	59.7502	55.8096
VC_0810	NA	hypothetical protein	CDS	0.0374102	0.928012	0.982681	3.2259	5.09326	1.63348	3.95393	3.46891	2.76816
VC_0811	NA	hypothetical protein	CDS	0.0532157	0.824721	0.956879	12.2284	13.1576	6.16269	9.64204	10.6899	12.5014
VC_0812	NA	helicase-related protein	CDS	0.0878043	0.519419	0.838084	93.8511	81.9873	64.8939	83.2407	88.9173	83.6698
VC_0813	NA	tellurite resistance protein-related protein	CDS	0.091169	0.494097	0.822788	24.0817	20.373	16.1863	20.6021	22.3001	21.6988
VC_0814	NA	transcriptional regulator, putative	CDS	-0.127349	0.574138	0.870036	49.8138	51.9229	25.0963	43.2158	34.3351	38.5756
VC_0815	NA	hypothetical protein	CDS	-0.142546	0.421649	0.791831	142.014	137.447	83.0849	108.421	99.1825	120.906
VC_0816	NA	hypothetical protein	CDS	-0.276571	0.527172	0.842576	1.95054	1.27331	1.18799	1.04051	0.566353	2.14309
VC_0817	NA	transposase, putative	CDS	-0.0899583	0.702656	0.914686	34.7347	34.521	16.2606	22.5443	25.3443	32.5928
VC_0819	NA	aldehyde dehydrogenase	CDS	-0.168019	0.547344	0.85504	3.90108	4.73956	3.26697	2.91342	3.46891	4.28618
VC_0820	NA	ToxR-activated gene A protein	CDS	0.0154826	0.944276	0.984279	32.1839	41.1705	19.0078	28.9955	31.5742	32.8607
VC_0821	NA	hypothetical protein	CDS	0.324668	0.174195	0.607264	14.1789	15.775	8.16742	13.1798	17.8401	16.7875
VC_0822	NA	inner membrane protein, putative	CDS	0.154061	0.490011	0.820685	124.235	146.148	68.3836	117.369	120.562	139.122
VC_0823	NA	hypothetical protein	CDS	-0.185169	0.307589	0.717518	77.2715	84.9584	59.6222	52.2335	71.3604	71.6149
VC_0824	NA	tagD protein	CDS	-0.108012	0.337343	0.729365	153.568	175.576	167.506	160.516	145.836	154.481
VC_0825	NA	toxin co-regulated pilus biosynthesis protein I	CDS	0.307616	0.177368	0.612653	12.9786	14.9968	8.61291	13.9428	13.9464	17.5019
VC_0826	NA	toxin co-regulated pilus biosynthesis protein P	CDS	-0.0261394	0.857376	0.96715	1782.57	1976.68	1368.12	1556.6	1586	1892.79
VC_0827	NA	toxin co-regulated pilus biosynthesis protein H	CDS	-0.0961263	0.563842	0.865416	730.028	839.609	549.37	630.409	645.925	706.148
VC_0828	NA	toxin co-regulated pilin	CDS	0.14065	0.473311	0.813334	36.4601	30.9132	51.232	45.1581	50.9009	34.5573
VC_0829	NA	toxin co-regulated pilus biosynthesis protein B	CDS	0.119773	0.535685	0.848926	10.953	14.0065	10.6919	12.1393	14.796	11.787
VC_0830	NA	toxin co-regulated pilus biosynthesis protein Q	CDS	0.0716421	0.811334	0.950782	8.02723	6.08361	8.01892	5.82685	9.91117	7.50081
VC_0831	NA	toxin co-regulated pilus biosynthesis outer membrane protein C	CDS	0.181901	0.401194	0.778205	24.1567	24.1222	19.2306	23.8623	29.3795	23.3061
VC_0832	NA	toxin co-regulated pilus biosynthesis protein R	CDS	0.439659	0.248451	0.667475	3.07585	2.90033	1.85623	3.39899	4.7432	2.41098
VC_0833	NA	toxin co-regulated pilus biosynthesis protein D	CDS	0.333912	0.168448	0.599084	12.6035	10.5402	8.16742	12.9717	15.7871	10.6261
VC_0834	NA	toxin co-regulated pilus biosynthesis protein S	CDS	0.0455368	0.856336	0.967038	10.2028	9.19616	8.16742	9.08711	7.92894	11.5191
VC_0835	NA	toxin co-regulated pilus biosynthesis protein T	CDS	0.261014	0.138716	0.566956	14.8541	17.8264	18.2653	18.4517	21.7338	20.8951
VC_0836	NA	toxin co-regulated pilus biosynthesis protein E	CDS	0.0910565	0.650143	0.896914	15.0042	17.3312	12.9194	14.914	17.0614	16.2518
VC_0837	NA	toxin co-regulated pilus biosynthesis protein F	CDS	0.254748	0.0446353	0.39354	59.8666	65.0805	50.341	73.5986	66.9712	68.5788
VC_0838	NA	TCP pilus virulence regulatory protein	CDS	0.0513553	0.858837	0.967401	11.5532	8.63024	12.9194	10.4744	12.8137	10.9833
VC_0839	NA	leader peptidase TcpJ	CDS	0.0624904	0.840068	0.962232	6.52681	9.12542	7.87042	8.32407	8.21211	8.03658
VC_0840	NA	accessory colonization factor AcfB	CDS	0.138065	0.459906	0.807041	53.4899	50.2252	40.0946	46.6841	56.0689	55.5417
VC_0841	NA	accessory colonization factor AcfC	CDS	0.0377264	0.824575	0.956879	27.6827	30.0644	28.289	26.2208	31.1494	30.9855
VC_0842	NA	conserved hypothetical protein	CDS	-0.0320578	0.915149	0.982097	2.77577	4.52734	3.86096	3.74583	4.60161	2.50027
VC_0843	NA	tagE protein	CDS	0.187065	0.456752	0.806827	7.72715	5.87139	5.34595	6.65925	7.50417	7.41152
VC_0844	NA	accessory colonization factor AcfA	CDS	0.0611048	0.816348	0.953927	4.95138	5.5177	5.4202	4.6476	4.814	7.23293
VC_0845	NA	conserved hypothetical protein	CDS	0.142068	0.409488	0.786385	128.736	167.795	90.7326	142.896	132.102	152.427
VC_0847	NA	integrase, phage family	CDS	0.0883159	0.576109	0.870036	97.002	110.991	67.4926	91.9809	90.8996	110.101
VC_0848	NA	small protein B	CDS	-0.168933	0.0906027	0.490114	259.047	249.074	281.776	208.171	227.178	267.35
VC_0849	NA	conserved hypothetical protein	CDS	-0.0434137	0.699946	0.914686	48.9886	50.1544	52.123	47.5859	49.9098	49.291
VC_0850	NA	conserved hypothetical protein	CDS	-0.16256	0.411105	0.787313	19.3554	21.2926	21.2353	17.0643	19.3976	18.8413
VC_0851	NA	small protein A	CDS	0.210916	0.115475	0.523179	54.6902	61.6143	50.7865	55.8406	61.874	75.8118
VC_0852	NA	DNA repair protein RecN	CDS	-0.0459104	0.658096	0.900418	71.1948	75.0548	72.2445	72.2806	71.5728	67.7752
VC_0853	NA	conserved hypothetical protein	CDS	-0.100316	0.457264	0.806827	147.041	150.888	183.841	135.405	158.296	155.731
VC_0854	NA	heat shock protein GrpE	CDS	-0.160711	0.331821	0.726944	240.217	210.238	194.904	160.03	174.578	242.883
VC_0855	NA	dnaK protein	CDS	-0.0455606	0.756452	0.936548	1466.51	1412.18	1499.76	1417.45	1159.89	1665.09
VC_0856	NA	dnaJ protein	CDS	0.294154	0.0063949	0.229191	95.8766	98.3989	112.413	132.145	111.784	132.157
VC_0857	NA	fimbrial assembly protein PilE, putative	CDS	0.285722	0.227311	0.649062	5.10142	6.50805	6.75668	9.22584	8.28291	4.73265
VC_0858	NA	type IV pilin, putative	CDS	-0.182251	0.708422	0.916567	0.675188	1.69775	1.33649	1.10988	0.707941	1.51802
VC_0859	NA	hypothetical protein	CDS	-0.170648	0.711419	0.917643	2.1756	3.04181	2.96997	2.42785	1.62826	3.30393
VC_0860	NA	hypothetical protein	CDS	0.200824	0.374288	0.761802	3.07585	2.97107	2.52448	3.19089	3.6105	3.03604
VC_0861	NA	type IV pilin, putative	CDS	-0.201364	0.606915	0.880465	1.87552	1.48553	1.85623	1.24861	1.13271	2.23238
VC_0862	NA	hypothetical protein	CDS	0.592404	0.153739	0.580366	6.67686	6.57879	3.19272	6.52052	8.56608	9.82249
VC_0863	NA	conserved hypothetical protein	CDS	0.273695	0.210136	0.632567	144.94	121.389	155.923	152.192	204.17	154.035
VC_0864	NA	yfhC protein	CDS	0.280619	0.0531071	0.424477	16.5046	17.402	17.6713	18.2436	20.3887	24.1098
VC_0865	NA	hypothetical protein	CDS	0.344558	0.180351	0.617853	46.813	57.0162	37.0504	65.6214	55.8565	57.4169
VC_0866	NA	transglycosylase, Slt family	CDS	-0.0721937	0.431222	0.795134	131.962	133.698	139.96	122.849	129.766	133.229
VC_0867	NA	hypothetical protein	CDS	-0.209988	0.750553	0.933333	0.300083	0.282959	0.816742	0.485571	0.424764	0.267886
VC_0868	NA	hypothetical protein	CDS	0.372415	0.298794	0.710554	1.20033	1.34405	1.78198	1.52608	2.69017	1.33943
VC_0869	NA	phosphoribosylformylglycinamidine synthase	CDS	0.230034	0.20062	0.625033	1598.54	1119.53	1860.98	1695.27	1918.59	1756.71
VC_0870	NA	IS1004 transposase	CDS	-0.364837	0.306509	0.717377	8.70242	9.2669	5.93994	4.78634	6.44226	7.41152
VC_0871	NA	hypothetical protein	CDS	-0.727737	0.0226822	0.323479	275.477	323.705	407.331	198.182	153.482	256.278
VC_0872	NA	conserved hypothetical protein	CDS	-0.680156	0.0429723	0.38892	271.801	315.499	441.486	225.235	167.782	249.134
VC_0873	NA	conserved hypothetical protein	CDS	0.0338632	0.807926	0.950347	88.8997	87.7172	108.404	113.624	90.404	87.6881
VC_0874	NA	hypothetical protein	CDS	0.56983	0.136956	0.565393	2.10058	1.83923	1.78198	2.98279	2.3362	3.21463
VC_0875	NA	prolyl-tRNA synthetase	CDS	-0.276045	0.0613122	0.443072	464.229	380.226	572.536	338.581	421.791	409.866
VC_0876	NA	conserved hypothetical protein	CDS	-0.234448	0.12496	0.542509	43.7372	43.0805	44.4753	31.2846	38.158	42.2367
VC_0877	NA	hypothetical protein	CDS	-0.0382934	0.932995	0.982681	1.57544	2.68811	0.593994	0.971141	1.62826	2.23238
VC_0878	NA	ribosomal protein, L31P family	CDS	0.665057	0.373035	0.759999	523.195	199.344	1347.4	1773.03	868.077	640.694
VC_0879	NA	ribosomal protein L36, putative	CDS	0.71895	0.324399	0.7227	121.384	58.8554	298.928	448.667	205.303	134.3
VC_0880	NA	conserved hypothetical protein	CDS	0.506814	0.0487853	0.40817	117.183	111.415	159.71	231.132	177.056	143.408
VC_0881	NA	conserved hypothetical protein	CDS	-0.171191	0.207038	0.629266	38.2606	41.8779	39.9461	35.3773	33.2732	38.0398
VC_0882	NA	conserved hypothetical protein	CDS	0.255907	0.604185	0.879218	20.4057	23.4148	8.24167	13.1798	19.61	29.6461
VC_0883	NA	hypothetical protein	CDS	-0.141573	0.680588	0.906767	56.7908	92.1738	26.507	33.1575	49.2727	76.9726
VC_0884	NA	acetyltransferase-related protein	CDS	0.188981	0.230756	0.649995	42.3868	49.447	56.5037	51.4011	63.5731	54.113
VC_0885	NA	hypothetical protein	CDS	0.232509	0.232423	0.651096	11.4782	8.41802	14.5529	13.5266	12.3182	14.6444
VC_0886	NA	hypothetical protein	CDS	0.157351	0.255038	0.673362	39.0859	40.1801	39.1294	46.0598	37.3793	48.666
VC_0887	NA	conserved hypothetical protein	CDS	-0.0964281	0.598063	0.876536	15.6794	14.1479	15.7408	11.1681	14.2296	17.3233
VC_0888	NA	pseudouridine synthase Rlu family protein	CDS	-0.4041	0.00971586	0.238952	35.4849	31.0547	37.9414	22.6137	27.8929	28.4852
VC_0889	NA	1-deoxyxylulose-5-phosphate synthase	CDS	0.0368929	0.785295	0.943644	274.651	240.869	377.483	311.459	306.751	297.889
VC_0890	NA	geranyltranstransferase	CDS	0.0185527	0.861253	0.969103	86.199	82.9777	81.0802	78.7318	83.8202	90.992
VC_0891	NA	exodeoxyribonuclease, small subunit	CDS	0.0316866	0.814261	0.952671	34.6596	37.1383	29.2542	29.8973	35.9634	37.5041
VC_0892	NA	chemotaxis protein PomA	CDS	-0.271465	0.0736959	0.460905	123.859	119.833	179.757	130.549	117.306	102.868
VC_0893	NA	chemotaxis protein PomB	CDS	-0.176378	0.111629	0.516317	135.188	159.801	189.039	147.822	151.499	128.943
VC_0894	NA	thiamin biosynthesis protein ThiI	CDS	0.0999083	0.511172	0.836226	117.033	104.483	104.32	100.166	124.244	124.835
VC_0895	NA	hypothetical protein	CDS	0.262611	0.659992	0.902234	548.477	1103.4	409.559	802.509	667.022	1003.68
VC_0896	NA	transcriptional regulator, LysR family	CDS	0.160948	0.350303	0.739702	48.6885	48.5982	30.368	47.3084	41.8393	53.6665
VC_0897	NA	conserved hypothetical protein	CDS	-0.139897	0.396827	0.777344	18.7552	16.4823	17.2258	12.2086	15.7871	19.7343
VC_0898	NA	exodeoxyribonuclease IX	CDS	0.00828713	0.934737	0.982681	83.6482	80.9969	92.3661	85.4604	90.758	82.241
VC_0899	NA	conserved hypothetical protein	CDS	0.624684	0.0040547	0.187265	300.909	285.222	449.431	711.985	529.469	355.038
VC_0900	NA	GGDEF family protein	CDS	0.0960094	0.310504	0.718953	326.416	316.419	310.882	352.316	345.263	321.731
VC_0901	NA	hypothetical protein	CDS	0.252079	0.154206	0.580366	63.9178	68.759	42.5448	57.6442	71.148	80.0087
VC_0902	NA	conserved hypothetical protein	CDS	-0.215253	0.133143	0.555622	55.8155	49.8007	38.4611	36.9727	40.0694	47.148
VC_0903	NA	syd protein	CDS	-0.0329394	0.79036	0.946323	25.282	23.6271	22.7945	21.9894	22.8665	25.2706
VC_0904	NA	conserved hypothetical protein	CDS	-0.0266605	0.866337	0.97134	33.0092	29.9229	36.0109	31.0765	29.9459	36.1646
VC_0905	NA	lipoprotein YaeC	CDS	0.254805	0.138388	0.566956	447.799	441.628	494.352	754.715	452.445	443.798
VC_0906	NA	ABC transporter, permease protein	CDS	-0.211073	0.278695	0.692599	63.6177	58.9969	99.6425	70.7546	57.2016	64.0248
VC_0907	NA	ABC transporter, ATP-binding protein	CDS	0.0787722	0.646677	0.896086	69.9194	53.6914	74.9918	70.4077	60.8121	78.5799
VC_0908	NA	histidinol phosphatase-related protein	CDS	-0.406997	0.00777474	0.233439	108.63	114.245	119.319	71.6563	85.0945	101.44
VC_0909	NA	trehalose operon repressor	CDS	-0.373083	0.00698603	0.231812	90.1751	97.2671	101.276	70.8933	68.8826	83.2233
VC_0910	NA	PTS system, trehalose-specific IIBC component	CDS	-0.103148	0.574944	0.870036	17.3298	15.1383	16.7061	15.8851	15.2207	14.6444
VC_0911	NA	trehalose-6-phosphate hydrolase	CDS	-0.322887	0.0625158	0.445843	26.2573	25.8907	25.616	18.8679	22.5833	20.7165
VC_0912	NA	hypothetical protein	CDS	-0.851919	0.0224691	0.322354	23.6316	33.6721	61.4041	16.0238	22.017	27.8602
VC_0913	NA	conserved hypothetical protein	CDS	0.0384964	0.821275	0.955236	37.0603	36.3602	45.2178	46.1292	43.9631	31.6106
VC_0914	NA	multidrug resistance protein, putative	CDS	0.000235149	0.998778	0.999643	91.8255	97.3378	112.413	100.652	98.8285	102.154
VC_0915	NA	hypothetical protein	CDS	0.880387	0.0142443	0.262891	1.87552	2.90033	1.55923	3.53773	2.3362	5.98279
VC_0916	NA	phosphotyrosine protein phosphatase	CDS	0.385279	0.0566556	0.430057	202.031	192.27	196.538	227.108	264.628	280.03
VC_0917	NA	UDP-N-acetylglucosamine 2-epimerase	CDS	0.71922	0.00158478	0.129711	341.045	297.956	219.258	476.414	515.452	421.028
VC_0918	NA	UDP-N-acetyl-D-mannosaminuronic acid dehydrogenase	CDS	0.760526	0.00017839	0.0547735	336.919	320.168	289.349	576.164	569.397	457.728
VC_0919	NA	serine acetyltransferase-related protein	CDS	0.83188	6.69377e-05	0.0285908	112.456	101.016	86.7974	168.424	185.976	180.109
VC_0920	NA	exopolysaccharide biosynthesis protein EpsF, putative	CDS	0.849508	0.000468656	0.0735205	112.756	108.373	61.9981	177.927	175.428	156.803
VC_0921	NA	polysaccharide export protein, putative	CDS	0.557567	0.0013598	0.121896	68.269	68.9005	51.232	95.8655	95.8552	85.545
VC_0922	NA	hypothetical protein	CDS	0.61027	0.000297911	0.0557837	90.4751	94.579	68.3093	131.173	126.509	129.121
VC_0923	NA	serine acetyltransferase-related protein	CDS	0.379298	0.0113447	0.246895	120.709	105.19	90.1386	154.897	120.704	135.461
VC_0924	NA	capK protein, putative	CDS	0.420883	0.00255978	0.157993	271.876	239.383	207.898	337.68	281.973	343.162
VC_0925	NA	polysaccharide biosynthesis protein, putative	CDS	0.381846	0.00770257	0.233439	180.575	157.396	138.623	218.576	186.896	215.559
VC_0926	NA	hypothetical protein	CDS	0.338939	0.00979769	0.238952	233.24	206.56	214.506	300.707	245.868	281.013
VC_0927	NA	UDP-N-acetyl-D-mannosamine transferase	CDS	0.421257	0.0165972	0.277094	179.6	142.823	114.344	207.755	174.437	202.701
VC_0928	NA	hypothetical protein	CDS	0.428853	0.0294254	0.355927	922.156	757.481	598.375	922.237	911.828	1232.63
VC_0929	NA	hypothetical protein	CDS	0.399151	0.182932	0.619503	28.883	31.6914	11.9541	29.273	27.9637	38.5756
VC_0930	NA	hemolysin-related protein	CDS	0.500443	0.00658118	0.229191	2319.42	1742.11	1561.39	2720.44	2641.82	2592.16
VC_0931	NA	conserved hypothetical protein	CDS	0.586335	0.0144165	0.26305	43.5871	32.4695	19.3791	45.8517	45.5206	51.9699
VC_0932	NA	hypothetical protein	CDS	0.459654	0.0163036	0.27616	92.4257	75.0548	74.3235	120.56	106.12	105.815
VC_0933	NA	hypothetical protein	CDS	0.772092	0.00310552	0.16468	142.24	125.492	86.2776	200.541	179.534	224.578
VC_0934	NA	capsular polysaccharide biosynthesis glycosyltransferase, putative	CDS	0.70648	0.00157827	0.129711	241.417	221.415	232.549	360.987	415.561	358.164
VC_0935	NA	hypothetical protein	CDS	0.768118	3.99995e-05	0.0266103	329.492	293.216	308.357	547.099	563.167	475.319
VC_0936	NA	polysaccharide export-related protein	CDS	0.791982	0.000269543	0.0547735	96.5518	84.6754	72.69	151.984	142.296	145.373
VC_0937	NA	exopolysaccharide biosynthesis protein, putative	CDS	0.726381	1.15996e-05	0.0157338	334.518	283.383	282.444	516.855	496.691	476.034
VC_0938	NA	hypothetical protein	CDS	0.363017	0.0606814	0.441906	83.0481	69.0419	120.581	135.613	108.103	106.887
VC_0939	NA	hypothetical protein	CDS	0.275101	0.0920453	0.491236	38.9358	38.7654	44.9951	43.2158	50.7593	54.5595
VC_0940	NA	conserved hypothetical protein	CDS	0.0246821	0.917401	0.982332	21.0809	18.3216	13.2164	14.6365	17.5569	21.4309
VC_0941	NA	serine hydroxymethyltransferase	CDS	0.0885877	0.416064	0.7895	1793.97	1446.41	1565.17	1522.06	1784.36	1803.5
VC_0942	NA	hypothetical protein	CDS	0.225705	0.259451	0.679041	63.9178	71.6593	38.7581	65.552	65.3429	73.0436
VC_0943	NA	lipoic acid synthetase	CDS	0.117532	0.364192	0.7501	380.731	365.583	248.438	350.651	360.483	368.076
VC_0944	NA	lipoate-protein ligase B	CDS	0.0855019	0.583306	0.870036	182.976	205.994	113.082	160.932	182.719	189.128
VC_0945	NA	conserved hypothetical protein	CDS	0.132779	0.538825	0.850641	18.3801	24.4052	15.0726	17.2031	21.0966	25.2706
VC_0946	NA	hypothetical protein	CDS	-0.359005	0.213983	0.637377	1.8005	2.12219	2.45023	2.01165	1.41588	1.51802
VC_0947	NA	D-alanyl-D-alanine carboxypeptidase	CDS	0.026034	0.838954	0.962104	402.412	399.467	391.219	389.774	393.615	431.475
VC_0948	NA	rare lipoprotein A, putative	CDS	0.0764858	0.60118	0.878145	130.911	127.473	93.8511	130.272	111.076	130.103
VC_0949	NA	rod shape-determining protein RodA	CDS	0.180117	0.166998	0.599084	76.8964	73.9937	70.3883	85.3217	81.6256	83.7591
VC_0950	NA	penicillin-binding protein 2	CDS	0.107423	0.350907	0.740148	125.585	114.811	125.407	121.67	137.765	134.657
VC_0951	NA	conserved hypothetical protein	CDS	-0.112839	0.349024	0.739647	57.3159	54.7525	71.502	54.6614	58.1219	56.9704
VC_0952	NA	conserved hypothetical protein	CDS	-0.0354082	0.762999	0.938989	64.818	57.3699	64.9681	52.9966	63.1483	66.5251
VC_0953	NA	DNA polymerase III, delta subunit	CDS	-0.0120802	0.917997	0.98245	95.9517	92.669	115.458	100.305	102.014	99.2072
VC_0954	NA	rare lipoprotein B	CDS	0.0332349	0.76555	0.939777	94.6763	82.8362	94.7421	87.8883	98.5453	92.1528
VC_0955	NA	hypothetical protein	CDS	-0.174132	0.536726	0.849421	4.80133	4.17364	4.60345	3.39899	4.53082	4.10759
VC_0956	NA	leucyl-tRNA synthetase	CDS	-0.0571816	0.583527	0.870036	1003.1	898.889	1002.96	873.264	961.029	957.782
VC_0957	NA	conserved hypothetical protein	CDS	0.214267	0.257802	0.675923	52.8147	60.1287	84.2729	95.2412	67.8207	65.6321
VC_0958	NA	apolipoprotein N-acyltransferase	CDS	-0.104042	0.420271	0.791555	142.315	118.984	124.071	107.242	128.987	122.335
VC_0959	NA	hemolysin, putative	CDS	-0.0848787	0.483838	0.818648	497.688	444.387	537.862	452.76	448.126	494.518
VC_0960	NA	conserved hypothetical protein	CDS	0.0508939	0.706829	0.91608	135.938	132.425	136.322	133.324	140.455	145.462
VC_0961	NA	phoH family protein	CDS	-0.0797483	0.539304	0.850641	361.601	334.033	352.387	357.519	333.865	300.211
VC_0962	NA	conserved hypothetical protein	CDS	0.319746	0.0563885	0.430057	228.589	203.872	164.388	228.079	245.018	271.904
VC_0963	NA	VisC-related protein	CDS	-0.223035	0.0478413	0.403863	95.4265	95.7815	115.977	82.2695	91.8907	89.0275
VC_0964	NA	PTS system, glucose-specific IIA component	CDS	-0.507551	0.00667943	0.229191	1394.34	1356.22	2251.61	1046.13	1208.17	1264.33
VC_0965	NA	phosphoenolpyruvate-protein phosphotransferase	CDS	-0.270553	0.0644799	0.449459	4317.83	4027.99	4030.7	2934.23	3591.45	3734.51
VC_0966	NA	phosphocarrier protein HPr	CDS	-0.192964	0.168761	0.599084	1719.18	1603.17	1484.09	1272.75	1372.84	1559.19
VC_0967	NA	hypothetical protein	CDS	0.0566095	0.880168	0.972654	284.704	335.235	125.036	194.228	254.575	326.196
VC_0968	NA	cysteine synthase A	CDS	0.618086	0.0576171	0.432991	989.675	589.828	616.269	1617.5	955.649	796.783
VC_0969	NA	cysZ protein	CDS	-0.112088	0.291539	0.708153	102.704	112.335	91.4751	89.6918	93.9437	100.011
VC_0970	NA	cell division protein ZipA	CDS	-0.203206	0.10125	0.508343	188.827	188.946	244.429	169.95	189.233	181.27
VC_0971	NA	DNA ligase	CDS	0.0286751	0.809735	0.950782	88.6746	88.2124	112.116	97.4609	111.713	85.545
VC_0972	NA	porin, putative	CDS	-0.133654	0.435735	0.795675	102.704	105.685	151.543	126.734	106.687	94.5638
VC_0973	NA	hypothetical protein	CDS	0.331859	0.0693216	0.453077	53.79	50.2959	34.5259	61.8062	59.7502	52.8629
VC_0974	NA	transcriptional regulator, MerR family	CDS	-0.128823	0.321183	0.72237	47.4882	52.5596	56.6522	48.4877	45.025	49.8268
VC_0975	NA	conserved hypothetical protein	CDS	0.050365	0.700592	0.914686	113.432	122.946	81.8969	106.617	106.757	116.263
VC_0976	NA	conserved hypothetical protein	CDS	-0.00721916	0.961415	0.98985	245.543	260.534	157.78	198.39	220.24	241.99
VC_0977	NA	conserved hypothetical protein	CDS	0.300802	0.149355	0.573214	91.3754	110.778	64.3741	100.028	89.2005	139.301
VC_0978	NA	hypothetical protein	CDS	0.171542	0.661435	0.902234	3.52598	4.66882	0.816742	3.95393	2.83176	3.39322
VC_0979	NA	oxidoreductase, short-chain dehydrogenase/reductase family	CDS	-0.220643	0.116061	0.524016	47.8633	54.9647	46.183	44.0482	38.512	45.3621
VC_0981	NA	conserved hypothetical protein	CDS	0.199228	0.132115	0.554531	66.8436	83.1191	56.2067	81.9921	76.5992	78.1335
VC_0982	NA	selenoprotein W-related protein	CDS	0.108433	0.47262	0.812519	82.2979	85.8072	69.2003	93.6457	79.5725	82.5982
VC_0983	NA	regulatory protein ToxS	CDS	-0.083773	0.39461	0.775825	144.04	140.418	142.93	142.688	121.483	139.122
VC_0984	NA	cholera toxin transcriptional activator	CDS	-0.0433082	0.793253	0.946323	184.626	192.129	131.57	160.724	133.942	198.772
VC_0985	NA	heat shock protein HtpG	CDS	0.609299	0.000549882	0.080118	288.98	326.181	346.596	579.632	488.833	398.615
VC_0986	NA	adenylate kinase	CDS	-0.227417	0.0965387	0.501335	381.856	333.821	350.605	241.051	304.627	365.218
VC_0987	NA	ferrochelatase	CDS	0.19635	0.0335124	0.3726	63.9178	68.6175	60.8844	72.0725	76.9531	72.5971
VC_0988	NA	proton/peptide symporter family protein	CDS	-0.0226225	0.905846	0.981553	592.44	429.036	436.437	395.879	561.609	477.73
VC_0989	NA	hypothetical protein	CDS	0.562645	0.276691	0.690811	1.27535	1.34405	0.668243	1.45671	1.41588	2.05379
VC_0990	NA	transcriptional activator RfaH, putative	CDS	-0.170003	0.261171	0.679081	42.6118	47.2541	38.0156	31.2152	33.698	48.9339
VC_0991	NA	asparagine synthetase B, glutamine-hydrolyzing	CDS	-0.0876302	0.519098	0.838081	1843.64	1628.36	1357.8	1252.08	1379.63	1913.6
VC_0992	NA	glutathione-regulated potassium-efflux system protein KefB, putative	CDS	0.238237	0.054513	0.427621	82.9731	62.8168	65.5621	79.4948	93.3066	76.4368
VC_0993	NA	N-acetylglucosamine repressor	CDS	-0.0676201	0.534976	0.848926	177.049	171.685	192.974	190.066	165.163	161.625
VC_0994	NA	N-acetylglucosamine-6-phosphate deacetylase	CDS	0.0159941	0.915491	0.982097	196.78	170.695	173.224	215.732	164.03	166.893
VC_0995	NA	PTS system, N-acetylglucosamine-specific IIABC component	CDS	-0.0377491	0.852736	0.96587	494.087	436.747	769	685.764	526.495	443.53
VC_0996	NA	hypothetical protein	CDS	-0.00605217	0.979165	0.994758	14.9291	14.7139	8.83566	9.29521	13.1677	15.9839
VC_0997	NA	glutaminyl-tRNA synthetase	CDS	-0.262981	0.0419005	0.388254	595.891	602.914	728.237	479.882	578.317	547.738
VC_0998	NA	hypothetical protein	CDS	0.137947	0.304371	0.714437	602.567	599.59	615.823	744.31	658.456	597.565
VC_0999	NA	tRNA pseudouridine synthase A	CDS	-0.142328	0.233926	0.652876	67.3687	61.6143	95.1133	68.0492	67.4667	67.5073
VC_1000	NA	acetyl-CoA carboxylase, carboxyl transferase beta subunit	CDS	-0.0901695	0.496335	0.823774	360.175	315.923	392.036	289.678	341.44	372.362
VC_1001	NA	folylpolyglutamate synthase/dihydrofolate synthase	CDS	-0.176362	0.1037	0.508343	265.724	261.808	304.719	232.241	245.939	258.332
VC_1002	NA	dedD protein	CDS	-0.00352639	0.970125	0.992263	118.158	122.38	107.364	121.046	113.837	112.155
VC_1003	NA	bacteriocin production protein	CDS	-0.0437135	0.773282	0.940363	157.844	129.524	131.644	100.929	138.473	167.25
VC_1004	NA	amidophosphoribosyltransferase	CDS	0.0512233	0.708935	0.916595	488.461	338.702	412.009	382.075	453.719	448.173
VC_1005	NA	conserved hypothetical protein	CDS	0.0428117	0.765523	0.939777	208.108	173.029	219.407	187.291	227.815	203.504
VC_1006	NA	ribonuclease T	CDS	0.0597186	0.75074	0.933333	75.621	80.714	60.5132	53.8983	76.67	95.6353
VC_1007	NA	hypothetical protein	CDS	-0.30444	0.425401	0.79269	1.27535	2.12219	2.74722	1.87291	1.48668	1.60732
VC_1008	NA	sodium-type flagellar protein MotY	CDS	0.00179282	0.990418	0.998183	194.229	206.772	255.937	245.629	210.258	201.808
VC_1009	NA	conserved hypothetical protein	CDS	0.138184	0.779436	0.941475	317.413	411.422	547.885	677.093	316.308	411.562
VC_1010	NA	lactoylglutathione lyase	CDS	-0.0841693	0.615116	0.885281	131.812	145.016	109.146	110.155	111.996	142.069
VC_1011	NA	endonuclease III	CDS	0.0176281	0.869568	0.971349	76.7463	75.3378	61.2556	75.749	70.7233	69.4718
VC_1012	NA	RnfE-related protein	CDS	0.124555	0.287985	0.704635	122.659	124.29	122.066	143.868	131.323	127.067
VC_1013	NA	RnfG-related protein	CDS	0.176638	0.198659	0.62392	65.8683	66.9197	60.9586	78.2462	68.3163	72.4185
VC_1014	NA	RnfD-related protein	CDS	0.147876	0.193861	0.622312	85.2987	85.5243	85.9064	95.2412	100.669	88.4917
VC_1015	NA	RnfC-related protein	CDS	-0.0106413	0.922207	0.982681	200.981	188.946	237.449	219.755	220.311	182.609
VC_1016	NA	RnfB-related protein	CDS	-0.149934	0.156152	0.582837	46.738	46.2638	44.9208	37.3889	42.4056	44.5584
VC_1017	NA	RnfA-related protein	CDS	-0.172369	0.168813	0.599084	58.0661	53.8329	60.9586	47.1003	50.2638	56.0775
VC_1020	NA	hypothetical protein	CDS	-0.365903	0.0976073	0.502724	10.0528	17.3312	17.7456	13.5266	9.62799	11.8763
VC_1021	NA	LuxO repressor protein	CDS	0.0317149	0.719155	0.923478	177.799	175.081	185.92	186.737	194.33	169.661
VC_1022	NA	phosphorelay protein	CDS	-0.0693139	0.581309	0.870036	27.9078	30.4181	30.368	30.2441	27.8221	26.4314
VC_1023	NA	conserved hypothetical protein	CDS	-0.244545	0.0809476	0.471002	111.706	103.209	125.927	100.166	102.085	85.3664
VC_1024	NA	molybdenum cofactor biosynthesis protein A	CDS	-0.226247	0.0662349	0.45205	81.9228	73.7108	81.3772	60.072	65.2013	77.4191
VC_1025	NA	molybdenum cofactor biosynthesis protein B	CDS	-0.451503	0.0028752	0.158077	75.2459	66.4246	81.3772	56.8118	55.4318	50.8091
VC_1026	NA	molybdenum cofactor biosynthesis protein C	CDS	-0.278175	0.10365	0.508343	33.6093	31.4084	35.1942	31.2152	28.4592	22.8596
VC_1027	NA	molybdenum cofactor biosynthesis protein D	CDS	-0.252437	0.333144	0.727544	17.4048	19.4534	11.8056	14.2896	13.9464	12.5906
VC_1028	NA	molybdenum cofactor biosynthesis protein E	CDS	-0.376842	0.0326415	0.371717	25.8822	26.0322	25.4675	19.9084	18.548	21.163
VC_1029	NA	GGDEF family protein	CDS	0.0972829	0.468686	0.809889	47.0381	50.7204	45.2178	57.5054	45.5206	49.9161
VC_1030	NA	hypothetical protein	CDS	0.307241	0.530667	0.846595	1.35038	2.19293	0.593994	2.35849	1.48668	1.25014
VC_1031	NA	inosine monophosphate dehydrogenase-related protein	CDS	0.160219	0.556359	0.860596	8.85246	9.69134	14.4044	16.5788	12.1058	7.94729
VC_1032	NA	hypothetical protein	CDS	0.00432845	0.991231	0.998183	0.90025	0.990356	1.48499	1.31798	1.06191	0.982249
VC_1033	NA	cation transport ATPase, E1-E2 family	CDS	-0.0227841	0.909143	0.982097	251.695	174.515	220.669	152.4	299.317	184.931
VC_1034	NA	uridine phosphorylase	CDS	-0.296493	0.0905692	0.490114	475.257	465.255	630.748	512.762	429.012	337.447
VC_1035	NA	hypothetical protein	CDS	-0.562714	0.0404061	0.387646	18.9803	14.7139	12.6224	9.01774	11.5394	10.8047
VC_1036	NA	methionyl-tRNA synthetase	CDS	-0.077329	0.495285	0.823288	500.164	447.146	567.19	445.407	522.389	467.64
VC_1037	NA	mrp protein	CDS	-0.346903	0.108184	0.511256	205.782	219.01	428.344	269.977	215.568	185.109
VC_1038	NA	uridine kinase	CDS	-0.178366	0.189205	0.621731	150.942	148.058	112.636	99.6113	133.305	130.907
VC_1039	NA	asmA protein	CDS	0.0854593	0.442413	0.796597	382.306	379.448	462.87	481.2	455.064	362.986
VC_1040	NA	cob(I)alamin adenosyltransferase	CDS	-0.396694	0.0379895	0.386525	114.182	139.923	164.982	101.97	103.713	112.691
VC_1041	NA	phosphotyrosine protein phosphatase	CDS	-0.283238	0.172473	0.603495	20.8558	22.8489	33.6349	24.2785	20.8842	18.3056
VC_1042	NA	long-chain fatty acid transport protein	CDS	-0.219347	0.211596	0.633777	22.8814	25.1833	34.6744	24.7641	20.8842	25.4492
VC_1043	NA	long-chain fatty acid transport protein	CDS	0.0363437	0.821211	0.955236	192.278	183.923	271.901	180.979	187.746	296.103
VC_1044	NA	hypothetical protein	CDS	0.536553	0.0112489	0.246895	41.7866	44.0001	34.8972	59.6558	55.7857	59.6493
VC_1045	NA	RNA polymerase sigma-70 factor, ECF subfamily	CDS	0.334995	0.0763349	0.468769	28.2078	23.4856	26.1357	32.8107	32.4945	32.8607
VC_1046	NA	fatty oxidation complex, beta subunit	CDS	0.0559164	0.740277	0.930771	35.6349	37.775	37.4216	36.9034	41.0606	37.2362
VC_1047	NA	fatty oxidation complex, alpha subunit	CDS	0.290929	0.108492	0.511256	56.1156	62.3924	69.1261	86.2235	84.5281	58.6671
VC_1048	NA	conserved hypothetical protein	CDS	-0.0902548	0.653257	0.898617	309.986	374.991	323.059	350.027	248.7	348.252
VC_1049	NA	transcriptional regulator, LysR family	CDS	-0.259486	0.154563	0.580366	519.219	590.323	558.132	431.603	452.091	509.519
VC_1050	NA	response regulator	CDS	0.350683	0.0383791	0.386525	54.3151	61.4728	50.044	84.7667	73.6966	52.8629
VC_1051	NA	hypothetical protein	CDS	0.256358	0.42146	0.791831	29.2581	33.3891	13.8104	30.4522	30.7246	30.1818
VC_1052	NA	conserved hypothetical protein	CDS	-0.096382	0.672032	0.904363	31.2837	30.3473	20.0473	22.5443	24.5655	29.3782
VC_1053	NA	adenine phosphoribosyltransferase	CDS	-0.215043	0.0503302	0.416631	158.144	146.077	154.216	120.075	135.075	139.837
VC_1054	NA	DNA polymerase III, subunits gamma and tau	CDS	-0.157498	0.188081	0.621731	570.158	496.027	659.185	526.567	552.831	467.461
VC_1055	NA	conserved hypothetical protein	CDS	0.0653771	0.593158	0.875603	132.412	119.479	114.789	123.89	125.518	134.3
VC_1056	NA	recombination protein RecR	CDS	-0.132627	0.170765	0.599189	149.141	143.672	142.781	131.728	125.447	140.194
VC_1057	NA	proteinase inhibitor, putative	CDS	-0.131386	0.686452	0.909072	5.47652	7.63989	3.48972	4.99444	4.17685	6.07209
VC_1058	NA	conserved hypothetical protein	CDS	0.244864	0.262468	0.67909	12.2284	11.8135	8.98416	11.4456	13.0261	14.7337
VC_1059	NA	oxidoreductase, short-chain dehydrogenase/reductase family	CDS	-0.192747	0.156197	0.582837	105.854	99.5307	93.7768	77.5526	87.2891	96.9748
VC_1060	NA	sohB protein, peptidase U7 family	CDS	-0.338339	0.014346	0.26305	169.247	188.309	264.996	163.152	159.428	169.84
VC_1061	NA	cysteine synthase/cystathionine beta-synthase family protein	CDS	-0.40392	0.368833	0.755115	115.607	121.531	174.634	80.6047	119.925	110.726
VC_1062	NA	transcriptional regulator, AsnC family	CDS	-0.108559	0.476879	0.815229	27.8327	33.6014	32.9667	24.9028	33.5564	29.1103
VC_1063	NA	acyl-CoA thioesterase II	CDS	-0.400366	0.00709564	0.231812	231.889	222.759	300.19	181.811	196.241	193.86
VC_1064	NA	lipoprotein-related protein	CDS	-0.0298653	0.847325	0.96587	216.06	211.087	269.673	246.878	220.594	215.023
VC_1065	NA	methylated-DNA--protein-cysteine methyltransferase-related protein	CDS	-0.0234382	0.899565	0.980279	23.5565	21.9293	18.1168	21.3651	20.3179	20.8951
VC_1066	NA	hypothetical protein	CDS	-0.244405	0.165907	0.597743	96.0267	92.5275	152.359	104.814	98.0498	84.8306
VC_1067	NA	conserved hypothetical protein	CDS	-0.140568	0.229833	0.649995	46.9631	52.8425	41.1341	40.9267	46.7241	40.1829
VC_1068	NA	transcriptional regulator, ArsR family	CDS	0.25579	0.225308	0.649062	9.45263	10.611	7.27643	12.4167	11.3271	8.84024
VC_1069	NA	glyceraldehyde 3-phosphate dehydrogenase	CDS	0.294529	0.0290499	0.353958	70.2195	61.7558	69.5716	91.8422	82.4043	72.865
VC_1070	NA	phosphatase, putative	CDS	0.185526	0.23209	0.651096	22.7313	28.3666	23.3885	31.8396	29.6627	23.1275
VC_1071	NA	transporter, putative	CDS	-0.0113904	0.93746	0.982681	24.2317	24.6174	20.7898	24.4173	25.1319	19.4664
VC_1072	NA	hypothetical protein	CDS	0.337004	0.546878	0.85504	0.300083	1.34405	0.371246	0.554938	0.991117	1.07154
VC_1073	NA	chitinase, putative	CDS	-0.196988	0.291725	0.708153	28.0578	18.3216	31.8529	23.5155	22.017	22.681
VC_1074	NA	hypothetical protein	CDS	-0.0421224	0.817264	0.954628	39.611	33.3184	37.5701	25.7352	39.3615	42.326
VC_1075	NA	conserved hypothetical protein	CDS	-0.136239	0.461569	0.807156	20.1806	20.8682	28.2147	25.874	21.3798	15.6267
VC_1076	NA	transcriptional regulator, AraC/XylS family	CDS	-0.299899	0.0575273	0.432991	20.2556	19.1705	18.8593	18.5904	13.8048	14.9123
VC_1077	NA	hypothetical protein	CDS	-0.345999	0.105764	0.511171	402.262	416.869	428.121	322.558	330.75	327.982
VC_1078	NA	hypothetical protein	CDS	0.0402567	0.764107	0.939208	19.1303	18.6045	18.9336	19.0066	18.4065	20.8951
VC_1079	NA	conserved hypothetical protein	CDS	-0.0643319	0.5765	0.870036	127.61	104.553	144.786	110.641	124.598	125.281
VC_1080	NA	hypothetical protein	CDS	0.163642	0.508125	0.835046	18.3801	16.6238	28.3632	33.435	23.4328	13.8408
VC_1081	NA	response regulator	CDS	-0.0125031	0.950228	0.986655	41.9367	50.7911	60.0677	69.7141	50.6178	30.8962
VC_1082	NA	response regulator	CDS	0.10605	0.620562	0.885281	10.728	15.4213	15.5923	18.5904	15.2207	10.9833
VC_1083	NA	hypothetical protein	CDS	0.0106114	0.958706	0.988641	19.9555	25.82	28.1405	33.2269	22.8665	18.2163
VC_1084	NA	sensory box sensor histidine kinase	CDS	-0.0443571	0.830966	0.959395	35.0347	42.5146	37.9414	46.476	38.2996	27.0565
VC_1085	NA	sensor histidine kinase	CDS	-0.106551	0.542672	0.853268	29.2581	30.7718	33.9319	29.8973	32.99	24.2883
VC_1086	NA	response regulator	CDS	0.0986579	0.505042	0.833593	45.9128	42.7975	40.4659	55.4244	48.3523	34.3787
VC_1087	NA	response regulator	CDS	0.060475	0.637691	0.89397	75.7711	79.2992	75.7343	98.5708	80.3513	61.6138
VC_1088	NA	sensor histidine kinase	CDS	0.0106502	0.935586	0.982681	19.8805	20.5145	15.9636	20.1165	18.6896	17.9484
VC_1089	NA	periplasmic binding protein-related protein	CDS	0.177065	0.284725	0.702023	13.2037	15.0676	12.8451	17.8967	15.9995	12.5014
VC_1090	NA	hypothetical protein	CDS	-0.569566	0.0507414	0.418034	2.47569	2.82959	2.96997	1.31798	1.98223	2.32168
VC_1091	NA	oligopeptide ABC transporter, periplasmic oligopeptide-binding protein	CDS	0.668432	0.00371071	0.187265	1856.47	1757.46	2550.54	4037.24	3924.11	1835.82
VC_1092	NA	oligopeptide ABC transporter, permease protein	CDS	0.61099	0.0059781	0.229191	290.856	254.592	289.201	466.98	565.715	241.812
VC_1093	NA	oligopeptide ABC transporter, permease protein	CDS	0.459148	0.041513	0.388254	201.656	182.084	283.484	342.535	394.606	179.841
VC_1094	NA	oligopeptide ABC transporter, ATP-binding protein	CDS	0.612536	0.0131839	0.253523	223.937	195.878	324.989	451.927	475.453	211.094
VC_1095	NA	oligopeptide ABC transporter, ATP-binding protein	CDS	0.548014	0.0624292	0.445843	243.293	177.698	395.377	471.281	508.301	213.684
VC_1096	NA	conserved hypothetical protein	CDS	-0.0739138	0.662543	0.902234	16.1295	14.6431	13.7361	14.2896	11.8934	16.1625
VC_1097	NA	phosphate acetyltransferase	CDS	-0.228889	0.159409	0.586446	2867.75	2506.38	2140.61	1919.81	2029.95	2462.59
VC_1098	NA	acetate kinase	CDS	-0.17556	0.197754	0.623049	1410.24	1325.87	1168.83	1068.32	1112.88	1276.39
VC_1099	NA	conserved hypothetical protein	CDS	-0.152234	0.489971	0.820685	114.332	102.219	176.194	148.03	106.757	98.4928
VC_1100	NA	hypothetical protein	CDS	-0.0215242	0.922157	0.982681	30.9836	32.4695	16.0378	22.475	23.9284	32.057
VC_1101	NA	conserved hypothetical protein	CDS	0.115773	0.516119	0.836226	161.895	160.367	172.407	204.911	178.118	152.874
VC_1102	NA	ABC transporter, permease protein, putative	CDS	0.0106523	0.960586	0.989767	48.1634	50.8618	68.3836	63.5404	65.2721	39.6471
VC_1103	NA	ABC transporter, ATP-binding protein	CDS	0.138757	0.480911	0.817167	63.3926	64.5146	88.5794	96.143	86.7227	55.2738
VC_1104	NA	GGDEF family protein	CDS	-0.110773	0.301775	0.714348	36.085	40.8168	39.1294	32.3251	37.6624	37.5041
VC_1105	NA	conserved hypothetical protein	CDS	-0.0268726	0.857463	0.96715	30.0083	28.6496	24.131	24.1398	26.8309	30.3604
VC_1106	NA	preprotein translocase SecA subunit-related protein	CDS	-0.133285	0.33605	0.728818	59.3415	57.0869	47.5938	44.5338	46.0161	59.1135
VC_1107	NA	outer membrane lipoproteins carrier protein	CDS	0.0373403	0.733756	0.929465	106.98	111.132	88.1339	104.536	104.917	104.833
VC_1108	NA	conserved hypothetical protein	CDS	-0.344526	0.0390118	0.386525	139.164	144.238	237.152	154.481	134.933	120.459
VC_1109	NA	hypothetical protein	CDS	0.137621	0.506938	0.833824	23.9317	24.4759	14.6271	20.1859	26.0522	23.1275
VC_1110	NA	seryl-tRNA synthetase	CDS	-0.1243	0.395895	0.776326	738.58	690.207	1126.66	754.299	872.82	717.31
VC_1111	NA	adenosylmethionine-8-amino-7-oxononanoate aminotransferase	CDS	0.460338	0.262798	0.67909	21.3809	36.0065	50.8607	69.506	37.7332	41.6116
VC_1112	NA	biotin synthase	CDS	0.341832	0.318598	0.721755	88.2245	113.891	161.566	198.598	118.863	143.408
VC_1113	NA	8-amino-7-oxononanoate synthase	CDS	0.173789	0.596225	0.876166	62.2673	83.6143	135.431	141.37	86.3688	89.474
VC_1114	NA	biotin synthesis protein BioC	CDS	-0.0982791	0.632562	0.890983	145.315	184.56	150.429	143.66	119.359	185.824
VC_1115	NA	dethiobiotin synthetase	CDS	-0.347074	0.0672552	0.45205	527.172	589.969	512.691	423.834	386.89	470.676
VC_1116	NA	hypothetical protein	CDS	0.0870298	0.850191	0.96587	5.62656	5.80065	1.93048	4.85571	3.6105	5.8042
VC_1117	NA	heat shock protein HtpX	CDS	-0.173715	0.211832	0.633868	98.5774	102.856	145.9	109.531	95.7844	102.6
VC_1118	NA	transcriptional regulator, putative	CDS	-0.200211	0.287463	0.704291	21.9061	24.3345	23.3143	19.9084	24.2824	16.2518
VC_1119	NA	oxidoreductase, short-chain dehydrogenase/reductase family	CDS	-0.397325	0.0549292	0.427621	39.1609	37.8457	42.3221	34.9611	34.9015	20.5379
VC_1120	NA	conserved hypothetical protein	CDS	-0.328234	0.0257772	0.34095	78.7719	79.4407	79.521	78.5931	61.5908	49.0232
VC_1121	NA	conserved hypothetical protein	CDS	-0.115458	0.400871	0.777995	39.9111	33.3891	35.6396	38.2907	35.6094	26.5207
VC_1122	NA	cyclopropane-fatty-acyl-phospholipid synthase	CDS	0.0939989	0.570001	0.869552	118.008	118.348	113.23	163.499	124.314	85.0985
VC_1123	NA	hypothetical protein	CDS	0.0201869	0.912509	0.982097	15.8294	22.4245	23.6855	28.6487	19.1852	14.823
VC_1124	NA	conserved hypothetical protein	CDS	-0.0492608	0.77606	0.941218	21.8311	20.373	27.7692	27.955	22.7249	16.7875
VC_1125	NA	hypothetical protein	CDS	0.0932859	0.614577	0.885188	16.6546	18.3216	24.8735	21.7813	23.8576	18.127
VC_1126	NA	adenylosuccinate lyase	CDS	-0.0795415	0.607485	0.880465	405.488	321.653	344.517	287.805	363.952	362.45
VC_1127	NA	conserved hypothetical protein	CDS	-0.0552712	0.650392	0.896914	125.135	102.36	94.3708	88.1657	111.005	110.637
VC_1128	NA	tRNA (5-methylaminomethyl-2-thiouridylate)-methyltransferase	CDS	-0.0959613	0.392059	0.77522	319.664	286.071	286.305	231.27	296.344	307.087
VC_1129	NA	inosine-guanosine kinase	CDS	-0.22504	0.188599	0.621731	42.0117	50.7204	31.6302	32.672	35.751	38.0398
VC_1130	NA	DNA-binding protein H-NS	CDS	0.203184	0.159813	0.586446	616.671	748.284	478.24	767.132	644.863	709.988
VC_1131	NA	conserved hypothetical protein	CDS	-0.0225048	0.849455	0.96587	73.2204	59.8458	61.5526	57.2973	63.6439	70.7219
VC_1132	NA	ATP phosphoribosyltransferase	CDS	0.224388	0.152397	0.579678	141.039	118.913	144.415	176.47	175.145	120.638
VC_1133	NA	histidinol dehydrogenase	CDS	0.229644	0.176988	0.611901	201.356	191.917	236.707	294.186	284.238	160.017
VC_1134	NA	histidinol-phosphate aminotransferase	CDS	0.160285	0.333457	0.727751	173.223	147.351	204.779	223.501	221.585	141.801
VC_1135	NA	imidazoleglycerol-phosphate dehydratase/histidinol-phosphatase	CDS	0.2691	0.0905169	0.490114	186.127	179.396	202.181	263.595	261.372	158.946
VC_1136	NA	amidotransferase HisH	CDS	0.232813	0.150662	0.576274	102.704	97.833	118.799	141.578	150.154	83.3126
VC_1137	NA	phosphoribosylformimino-5-aminoimidazole carboxamide ribotide isomerase	CDS	0.284932	0.0888769	0.487123	125.66	111.061	127.709	170.713	174.224	98.85
VC_1138	NA	imidazoleglycerol-phosphate synthase, cyclase subunit	CDS	0.22303	0.197567	0.623049	115.082	108.585	145.751	177.303	157.304	96.3497
VC_1139	NA	phosphoribosyl-AMP cyclohydrolase/phosphoribosyl-ATP pyrophosphohydrolase	CDS	0.408473	0.00462497	0.198022	99.9278	98.9648	118.353	155.938	154.189	110.816
VC_1140	NA	pseudouridine synthase family 1 protein	CDS	-0.0517401	0.777973	0.941218	73.3704	70.3153	39.8719	49.1814	57.414	70.6326
VC_1141	NA	isocitrate dehydrogenase	CDS	0.51267	0.00870628	0.233439	1409.87	1409.63	1664.97	2709.34	2431.78	1256.56
VC_1142	NA	cold shock-like protein CspD	CDS	0.894132	0.275016	0.688455	4.12615	5.58844	3.48972	9.22584	9.69879	5.53631
VC_1143	NA	conserved hypothetical protein	CDS	-0.00766336	0.959509	0.989198	231.364	247.306	204.854	214.345	226.116	239.49
VC_1144	NA	ATP-dependent Clp protease, ATP-binding subunit ClpA	CDS	-0.127885	0.442213	0.796597	1444.23	1496.43	2082.91	1773.72	1591.66	1231.92
VC_1145	NA	conserved hypothetical protein	CDS	-0.0709305	0.476964	0.815229	117.408	107.666	123.254	97.4609	119.43	114.745
VC_1146	NA	glutaredoxin 1	CDS	0.207356	0.641351	0.89397	78.0967	107.383	38.2384	61.1819	68.1039	129.389
VC_1147	NA	iron-containing alcohol dehydrogenase	CDS	-0.393632	0.124715	0.542509	156.118	145.229	267.817	142.55	154.827	135.818
VC_1148	NA	conserved hypothetical protein	CDS	-0.0659453	0.638494	0.89397	525.596	518.946	570.234	535.515	519.345	487.731
VC_1149	NA	glutamate decarboxylase, putative	CDS	0.194887	0.0913728	0.491236	211.409	205.853	188.296	213.165	246.93	233.061
VC_1150	NA	hypothetical protein	CDS	0.531391	0.0202565	0.302298	67.5188	73.64	41.8023	93.8538	92.9526	77.5977
VC_1151	NA	conserved hypothetical protein	CDS	0.0363505	0.815127	0.953091	39.0108	33.7428	38.0899	33.1575	47.2196	33.2179
VC_1152	NA	hypothetical protein	CDS	-0.279454	0.0324799	0.371717	142.99	140.418	184.584	116.329	130.261	139.033
VC_1153	NA	conserved hypothetical protein	CDS	-0.314382	0.229505	0.649995	22.2062	16.9775	34.0062	17.6193	23.2205	17.9484
VC_1154	NA	hypothetical protein	CDS	-0.205652	0.196544	0.623049	309.911	265.062	302.789	236.126	247	278.066
VC_1155	NA	response regulator	CDS	0.234021	0.190225	0.621731	24.9819	29.8521	19.0821	29.7585	32.2113	24.9134
VC_1156	NA	sensor histidine kinase	CDS	0.20984	0.1928	0.621731	35.6349	35.7943	34.4517	48.4183	38.158	35.8074
VC_1157	NA	response regulator	CDS	0.117274	0.438416	0.795675	15.6794	12.8746	17.9683	17.4112	16.849	16.1625
VC_1158	NA	hypothetical protein	CDS	-0.00268602	0.979517	0.994758	349.672	383.197	307.169	339.969	345.263	352.895
VC_1159	NA	phosphoserine aminotransferase	CDS	0.0942234	0.539009	0.850641	639.028	585.512	895.52	805.284	875.864	581.849
VC_1160	NA	hypothetical protein	CDS	0.213853	0.0559061	0.429565	111.631	101.087	90.8811	131.104	102.156	118.852
VC_1161	NA	gonadoliberin III-related protein	CDS	-0.0285473	0.818126	0.954628	145.315	137.023	108.33	132.561	117.518	132.961
VC_1162	NA	hypothetical protein	CDS	0.0382975	0.8334	0.959923	84.1734	81.2799	48.1135	68.0492	67.6083	83.7591
VC_1163	NA	conserved hypothetical protein	CDS	0.014748	0.926254	0.982681	49.6638	43.4342	43.5843	43.7013	44.9542	49.4696
VC_1164	NA	conserved hypothetical protein	CDS	-0.100234	0.522688	0.841258	32.1089	33.1769	26.21	27.6082	30.583	27.1458
VC_1165	NA	conserved hypothetical protein	CDS	-0.222434	0.0876453	0.487123	32.1839	30.2058	32.2242	23.5155	29.7335	27.8602
VC_1166	NA	aspartyl-tRNA synthetase	CDS	0.00666219	0.95233	0.987609	975.196	900.587	884.012	895.878	990.409	886.257
VC_1167	NA	thymidine kinase	CDS	0.0250178	0.863198	0.969841	46.738	40.3924	29.774	37.597	40.211	41.1652
VC_1168	NA	proton/glutamate symporter	CDS	0.211464	0.168888	0.599084	347.797	259.402	275.019	294.117	396.234	331.107
VC_1169	NA	tryptophan synthase, alpha subunit	CDS	0.310967	0.1042	0.508343	1180.45	1004.86	952.321	1265.74	1659.48	966.98
VC_1170	NA	tryptophan synthase, beta subunit	CDS	0.244321	0.239434	0.656326	2103.58	1824.59	1568.44	2072.14	2831.69	1606.96
VC_1171	NA	indole-3-glycerol phosphate synthase/phosphoribosylanthranilate isomerase	CDS	-0.0246121	0.914325	0.982097	1147.59	1050.84	1025.75	899.485	1437.54	832.501
VC_1172	NA	anthranilate phosphoribosyltransferase	CDS	-0.135166	0.594898	0.875603	936.56	789.313	993.604	641.508	1110.76	723.918
VC_1173	NA	anthranilate synthase component II	CDS	-0.306733	0.327668	0.725688	444.499	365.088	521.007	247.78	490.744	337.179
VC_1174	NA	anthranilate synthase component I	CDS	-0.258634	0.361508	0.747339	1017.96	944.799	1007.34	465.87	1019.65	997.251
VC_1175	NA	hypothetical protein	CDS	-0.0823486	0.811349	0.950782	42.0117	50.5081	32.5954	18.9373	40.9898	58.5778
VC_1176	NA	hypothetical protein	CDS	0.0429869	0.934103	0.982681	95.0514	159.447	74.6205	45.4355	100.669	193.503
VC_1177	NA	conserved hypothetical protein	CDS	0.0141947	0.935968	0.982681	57.0158	64.939	32.5212	47.4472	56.706	51.8806
VC_1178	NA	conserved hypothetical protein	CDS	-0.202362	0.0918819	0.491236	204.357	199.415	187.554	165.025	170.614	178.323
VC_1179	NA	pseudouridine synthase family 1 protein	CDS	-0.199809	0.119316	0.530997	242.767	241.718	264.03	202.344	208.064	241.365
VC_1180	NA	transport ATP-binding protein CydC	CDS	-0.125755	0.135821	0.562558	222.287	220.708	248.512	216.634	199.993	217.166
VC_1181	NA	transport ATP-binding protein CydD	CDS	-0.164264	0.0935661	0.491922	201.356	193.897	200.696	177.649	177.976	176.18
VC_1182	NA	thioredoxin reductase	CDS	-0.245928	0.0644429	0.449459	293.707	245.467	346.967	257.006	242.611	247.616
VC_1183	NA	hypothetical protein	CDS	0.120814	0.746183	0.931426	27.3076	37.2798	31.6302	42.4527	29.3795	32.7714
VC_1184	NA	NifS-related protein	CDS	-0.196755	0.506331	0.833653	53.6399	58.0065	99.2713	82.4776	57.414	43.9333
VC_1185	NA	GGDEF family protein	CDS	-0.2355	0.193703	0.622312	35.935	40.8875	49.8213	36.2097	36.9545	34.3787
VC_1186	NA	sanA protein	CDS	-0.150955	0.205014	0.628618	44.4874	50.2959	41.4311	40.1636	42.3348	40.1829
VC_1187	NA	hypothetical protein	CDS	0.0898134	0.610682	0.882956	17.1048	17.6142	12.6224	15.8157	18.0525	16.5196
VC_1188	NA	malate oxidoreductase	CDS	-0.0534666	0.645301	0.895904	502.64	480.676	465.766	473.084	466.25	457.014
VC_1189	NA	hypothetical protein	CDS	-0.198267	0.239327	0.656326	120.859	104.27	171.293	112.999	126.721	105.726
VC_1190	NA	phosphoribosylaminoimidazole-succinocarboxamide synthase, putative	CDS	0.281537	0.0932502	0.491719	486.585	316.56	327.068	351.622	496.62	525.593
VC_1191	NA	hypothetical protein	CDS	0.135647	0.441285	0.796597	17.855	16.836	20.1958	21.2264	20.1055	18.9306
VC_1192	NA	hypothetical protein	CDS	0.235629	0.71647	0.921281	0.825229	0.495178	0.148499	0.208102	1.06191	0.446477
VC_1193	NA	hypothetical protein	CDS	-0.144435	0.703466	0.914686	13.8038	14.3602	9.9494	8.53217	10.8315	15.2695
VC_1194	NA	conserved hypothetical protein	CDS	0.206004	0.238362	0.65622	33.3093	37.492	26.7297	37.597	38.6536	36.2539
VC_1195	NA	lipoprotein, putative	CDS	-0.0141429	0.913255	0.982097	85.2237	73.8522	84.5699	84.0731	73.9798	83.2233
VC_1196	NA	hypothetical protein	CDS	-0.128338	0.388045	0.773126	38.9358	42.1609	36.3821	32.1864	35.8926	39.4686
VC_1197	NA	hypothetical protein	CDS	0.393207	0.0185342	0.284822	90.1	94.1545	85.6837	117.924	134.013	102.511
VC_1198	NA	conserved hypothetical protein	CDS	0.281972	0.144013	0.568103	499.939	419.84	730.984	724.957	824.822	457.103
VC_1199	NA	conserved hypothetical protein	CDS	0.0484422	0.768883	0.9398	37.1353	42.5853	45.8118	50.43	47.0073	32.2356
VC_1200	NA	trypsin, putative	CDS	-0.0273844	0.737301	0.929826	116.958	123.299	123.328	128.746	117.943	110.012
VC_1201	NA	hypothetical protein	CDS	-0.308556	0.0386476	0.386525	279.228	285.081	224.678	169.117	209.055	259.046
VC_1202	NA	histidine ammonia-lyase	CDS	0.277387	0.581133	0.870036	42.7619	37.492	48.1135	68.5348	52.5292	34.2894
VC_1203	NA	urocanate hydratase	CDS	0.22504	0.668805	0.903578	47.5632	42.3023	40.9113	59.0315	53.2371	40.4508
VC_1204	NA	formiminoglutamase	CDS	0.172803	0.736034	0.929826	15.3793	15.6335	12.1026	20.8795	13.8048	13.8408
VC_1205	NA	imidazolonepropionase	CDS	0.0843157	0.833278	0.959923	13.8038	17.7557	19.2306	19.2841	20.1763	14.2873
VC_1206	NA	histidine utilization repressor	CDS	0.121713	0.671883	0.904363	14.1789	13.5113	13.5134	15.1914	14.7252	14.9123
VC_1207	NA	hypothetical protein	CDS	0.125714	0.510331	0.836226	45.9878	56.4503	62.1466	76.5814	53.5911	49.291
VC_1208	NA	conserved hypothetical protein	CDS	-0.424819	0.0765719	0.468769	125.21	114.74	227.723	99.8194	116.739	131.889
VC_1209	NA	elongation factor P family protein	CDS	-0.344453	0.0972889	0.501936	311.111	257.563	375.85	197.211	231.284	315.57
VC_1210	NA	hypothetical protein	CDS	-0.428097	0.00130424	0.121896	78.6969	76.8233	97.2665	57.2973	65.7677	64.8284
VC_1211	NA	conserved hypothetical protein	CDS	-0.0317422	0.763089	0.938989	44.4123	53.9744	56.5037	51.1236	52.246	48.1302
VC_1212	NA	DNA polymerase II	CDS	-0.10306	0.37609	0.763743	60.8419	60.1287	59.1767	55.4244	54.7238	57.5955
VC_1213	NA	transcriptional regulator, LuxR family	CDS	-0.174264	0.140075	0.56708	218.836	208.399	254.749	179.8	213.161	211.451
VC_1214	NA	excinuclease ABC, subunit C	CDS	-0.0495702	0.783039	0.943104	127.911	122.875	69.2746	86.0847	96.7047	126.621
VC_1215	NA	CDP-diacylglycerol--glycerol-3-phosphate 3-phosphatidyltransferase	CDS	-0.413321	0.0104198	0.238952	103.979	101.087	121.323	67.4249	80.7052	97.0641
VC_1216	NA	GGDEF family protein	CDS	-0.125685	0.579599	0.870036	322.14	317.763	430.275	333.032	329.759	318.07
VC_1217	NA	conserved hypothetical protein	CDS	0.116697	0.514269	0.836226	22.1312	34.3795	22.4233	29.6198	26.9017	29.1103
VC_1218	NA	hypothetical protein	CDS	0.0675625	0.791152	0.946323	12.6785	17.402	9.42966	11.3069	14.6544	15.5374
VC_1219	NA	phenylalanyl-tRNA synthetase, alpha chain	CDS	-0.0346769	0.7941	0.946434	249.894	223.042	282.444	228.842	278.079	230.471
VC_1220	NA	phenylalanyl-tRNA synthetase, beta chain	CDS	-0.069104	0.724629	0.926078	647.88	555.59	1089.53	729.951	810.38	645.338
VC_1221	NA	hypothetical protein	CDS	-0.196827	0.355113	0.741268	71.795	82.8362	122.289	86.8478	81.5548	73.1329
VC_1222	NA	integration host factor, alpha subunit	CDS	-0.494136	0.0511178	0.420215	247.194	271.57	549.222	284.059	256.204	217.881
VC_1223	NA	hypothetical protein	CDS	-0.271353	0.437192	0.795675	8.25229	17.4727	15.5181	13.1798	9.06164	11.9656
VC_1224	NA	hypothetical protein	CDS	0.316918	0.123157	0.541058	70.8947	74.7719	98.7515	127.983	85.59	90.8134
VC_1225	NA	hypothetical protein	CDS	-0.142862	0.673352	0.904449	7.65213	6.86175	9.20691	4.78634	4.46003	12.5014
VC_1226	NA	thiopurine methyltransferase	CDS	-0.344136	0.117778	0.526021	34.5846	45.7686	42.0993	23.7236	27.5389	45.4513
VC_1228	NA	phosphoribosylglycinamide formyltransferase 2	CDS	-0.000733461	0.996796	0.999561	293.857	203.943	362.262	253.815	326.361	279.405
VC_1229	NA	conserved hypothetical protein	CDS	-0.113618	0.595915	0.876166	7.65213	7.28619	6.31119	6.45115	6.58385	6.60786
VC_1230	NA	hypothetical protein	CDS	0.0629485	0.829722	0.959135	1.95054	2.05145	1.63348	2.01165	2.47779	1.33943
VC_1231	NA	cytidine deaminase	CDS	-0.184077	0.197986	0.623258	182.601	193.827	212.576	201.928	164.809	151.624
VC_1232	NA	conserved hypothetical protein	CDS	-0.248779	0.156708	0.582882	41.7866	36.2187	42.9161	39.6087	29.8751	32.2356
VC_1233	NA	conserved hypothetical protein	CDS	-0.025835	0.849767	0.96587	23.7816	23.2026	25.4675	27.1919	23.0081	20.8951
VC_1234	NA	exodeoxyribonuclease I	CDS	0.028539	0.838035	0.962024	148.091	129.666	112.562	149.625	126.721	121.71
VC_1235	NA	sodium/dicarboxylate symporter	CDS	0.438478	0.196028	0.623049	644.954	442.123	426.859	923.902	538.106	589.528
VC_1236	NA	PilB-related protein	CDS	-0.0164331	0.947512	0.984704	12.2284	14.9968	19.0078	18.2436	15.9995	11.3405
VC_1237	NA	nicotinate-nucleotide--dimethylbenzimidazole phosphoribosyltransferase	CDS	-0.183084	0.358669	0.744837	29.8583	28.2959	40.4659	29.3423	27.9637	29.5568
VC_1238	NA	cobalamin (5`-phosphate) synthase	CDS	0.173061	0.378617	0.76434	16.7296	13.4405	22.943	19.4228	21.309	19.1092
VC_1239	NA	cobinamide kinase/cobinamide phosphate guanylyltransferase	CDS	0.121588	0.51894	0.838081	12.0784	12.9454	15.0726	16.995	13.4509	13.1264
VC_1240	NA	alpha-ribazole-5`-phosphate phosphatase CobC, putative	CDS	-0.0115068	0.941254	0.983145	19.8055	19.8779	16.2606	18.2436	16.7782	20.5379
VC_1241	NA	hypothetical protein	CDS	-0.238159	0.20463	0.628415	10.0528	10.045	9.57816	7.49166	8.84926	8.84024
VC_1242	NA	succinylglutamate desuccinylase	CDS	0.0145362	0.921097	0.982681	56.8658	57.6528	79.2982	70.5465	63.2191	61.971
VC_1244	NA	vitamin B12 ABC transporter, permease protein BtuC, putative	CDS	-0.25834	0.0993223	0.50719	45.0875	39.0483	58.5084	40.9267	40.0694	38.2184
VC_1245	NA	vitamin B12 ABC transporter, ATP-binding protein BtuD, putative	CDS	-0.358815	0.0146873	0.264135	50.8641	42.656	57.8402	42.1059	38.7244	37.1469
VC_1246	NA	hypothetical protein	CDS	0.0330307	0.811912	0.950808	87.6994	75.9037	68.0866	67.4249	85.0237	84.652
VC_1247	NA	hypothetical protein	CDS	-0.252191	0.107562	0.511256	226.788	258.412	263.733	174.32	205.94	248.688
VC_1248	NA	methyl-accepting chemotaxis protein	CDS	0.190285	0.432119	0.795134	11.4032	9.40838	10.9889	14.8446	10.9023	10.4476
VC_1249	NA	conserved hypothetical protein	CDS	0.00344627	0.980226	0.994758	173.823	179.82	216.734	211.778	171.534	188.413
VC_1250	NA	conserved hypothetical protein	CDS	-0.100033	0.332785	0.727181	170.072	175.788	149.464	137.555	162.826	161.803
VC_1251	NA	hypothetical protein	CDS	-0.0690846	0.762234	0.938989	5.25146	6.86175	4.45496	5.06381	5.30955	5.44702
VC_1252	NA	competence damage protein CinA, putative	CDS	-0.00955182	0.940522	0.983145	143.74	132.283	181.688	158.088	153.411	143.14
VC_1253	NA	hypothetical protein	CDS	0.0690555	0.646896	0.896086	21.9811	27.8007	24.3538	24.8335	28.4592	24.4669
VC_1254	NA	iron-sulfur cluster-binding protein, putative	CDS	0.0891902	0.637281	0.89397	39.686	33.8843	54.3505	45.0193	44.8834	46.1657
VC_1255	NA	ribonucleoside-diphosphate reductase, beta subunit	CDS	0.310333	0.0670685	0.45205	277.802	235.988	285.934	314.025	340.095	337.537
VC_1256	NA	ribonucleoside-diphosphate reductase, alpha subunit	CDS	0.250351	0.0961163	0.499831	585.013	503.454	580.332	611.264	722.878	650.874
VC_1257	NA	3-demethylubiquinone-9 3-methyltransferase	CDS	0.0205779	0.86408	0.970235	88.5996	81.5629	65.0424	67.0087	86.4396	85.1878
VC_1258	NA	DNA gyrase, subunit A	CDS	-0.230347	0.104407	0.508343	2161.28	1946.9	2725.76	1839.9	2077.38	1908.15
VC_1259	NA	conserved hypothetical protein	CDS	0.354972	0.212299	0.633868	40.8864	39.8972	29.6997	45.3662	41.4853	54.5595
VC_1260	NA	transcriptional regulator, AraC/XylS family	CDS	0.0628571	0.707289	0.916318	27.0075	30.3473	23.3143	32.672	25.4859	26.0742
VC_1261	NA	conserved hypothetical protein	CDS	-0.234446	0.289817	0.706098	13.2037	17.5434	9.20691	9.57268	12.8137	11.6084
VC_1262	NA	hypothetical protein	CDS	0.289788	0.543776	0.853738	5.62656	10.7524	19.4533	22.1975	13.0261	8.39377
VC_1263	NA	GTP cyclohydrolase II	CDS	0.409987	0.0972774	0.501936	207.508	200.476	196.612	361.611	236.523	205.022
VC_1264	NA	iron-regulated protein A, putative	CDS	0.246482	0.52482	0.842204	420.717	582.117	305.758	493.825	375.704	683.11
VC_1265	NA	hypothetical protein	CDS	-0.0170097	0.957863	0.98846	157.394	180.174	228.019	204.286	144.278	210.469
VC_1266	NA	hypothetical protein	CDS	-0.21738	0.50413	0.833209	171.498	194.039	372.657	238.068	176.136	220.738
VC_1267	NA	hypothetical protein	CDS	-0.13179	0.62628	0.887373	156.944	193.473	197.132	178.204	137.128	184.484
VC_1268	NA	conserved hypothetical protein	CDS	0.0521857	0.600328	0.87772	129.786	131.576	147.014	155.313	129.412	138.676
VC_1269	NA	conserved hypothetical protein	CDS	-0.182726	0.356307	0.741268	65.1931	72.5789	112.042	76.6508	73.1303	70.2755
VC_1270	NA	glyoxylase II family protein	CDS	-0.368595	0.0421606	0.388254	113.281	93.0934	159.859	92.189	89.3421	102.154
VC_1271	NA	hypothetical protein	CDS	0.167933	0.44234	0.796597	12.1534	9.33764	7.20218	8.4628	8.84926	15.0909
VC_1272	NA	hypothetical protein	CDS	-0.350191	0.0605107	0.441615	29.4832	27.5177	37.3474	21.3651	24.4947	28.2173
VC_1273	NA	extracellular solute-binding protein, family 7	CDS	-0.00641817	0.980053	0.994758	4.57627	3.81994	6.90518	4.99444	4.88479	5.35772
VC_1274	NA	conserved hypothetical protein	CDS	0.325576	0.0681528	0.45205	16.9547	22.0708	21.5323	25.9433	29.9459	19.9129
VC_1275	NA	conserved hypothetical protein	CDS	0.100168	0.651076	0.897205	47.4882	47.4663	89.3219	77.2057	77.3071	42.7725
VC_1276	NA	sensor histidine kinase	CDS	0.113412	0.515377	0.836226	16.8047	16.9775	25.4675	21.5732	23.4328	19.0199
VC_1277	NA	transcriptional regulator, LuxR family	CDS	0.0739105	0.657628	0.900353	20.8558	22.4245	25.4675	27.4694	24.7071	20.0915
VC_1278	NA	transcriptional regulator, MarR family	CDS	-0.196333	0.167136	0.599084	31.9589	29.5692	33.3379	24.0704	30.8662	27.8602
VC_1279	NA	transporter, BCCT family	CDS	0.0517567	0.694953	0.914017	32.484	34.0965	43.2873	40.996	38.7951	34.0215
VC_1280	NA	hypothetical protein	CDS	-0.193762	0.329251	0.726389	7.50209	7.71063	6.08844	5.27191	5.9467	7.50081
VC_1281	NA	PTS system, cellobiose-specific IIB component	CDS	0.738606	0.016992	0.277094	1.20033	1.62701	1.33649	1.73418	2.69017	2.58957
VC_1282	NA	PTS system, cellobiose-specific IIC component	CDS	-0.191947	0.313654	0.719508	9.75271	11.955	9.20691	7.8385	10.0528	9.19742
VC_1283	NA	PTS system, cellobiose-specific IIA component	CDS	0.0739064	0.849354	0.96587	1.65046	4.38586	1.70773	1.80355	3.39812	3.03604
VC_1284	NA	6-phospho-beta-glucosidase	CDS	-0.146773	0.430763	0.795134	30.5335	26.7396	45.8118	31.4233	35.3262	26.2528
VC_1285	NA	conserved hypothetical protein	CDS	-0.305915	0.0556895	0.428775	42.0117	45.9808	71.7248	46.0598	46.5117	36.5218
VC_1286	NA	transcriptional regulator, LacI family	CDS	-0.200483	0.139967	0.56708	89.7249	91.2542	136.247	101.97	95.5012	78.4906
VC_1287	NA	periplasmic glucans biosynthesis protein MdoH	CDS	0.156519	0.251966	0.670603	224.913	203.235	168.472	230.646	228.028	206.272
VC_1288	NA	periplasmic glucans biosynthesis protein MdoG	CDS	-0.0227603	0.855047	0.966742	424.243	353.345	323.504	343.368	373.934	366.558
VC_1289	NA	methyl-accepting chemotaxis protein	CDS	-0.129386	0.315871	0.72074	219.811	178.901	213.615	170.505	179.605	209.755
VC_1290	NA	DNA polymerase III, epsilon subunit, putative	CDS	-0.0437554	0.805629	0.950347	29.1831	30.3473	20.4928	24.2785	27.8221	25.5385
[truncated: 2,506 more rows]

## Sheet: Norspermidine+AI2.vs.Untreated
Locustag	Gene	Description	FeatureType	logFC	PValue	FDR	499-untreated-rep1	499-untreated-rep2	499-untreated-rep3	499-both-rep1	499-both-rep2	499-both-rep3
[truncated: 3,765 more rows]
